# Supplementary material for: Reversible mechanofluorochromism of aniline-terminated phenylene ethynylenes
Source: Chem Sci. 2018 May 24;9(24):5415–26. doi: 10.1039/c8sc00980e (PMC6009520; doi:10.1039/c8sc00980e)
Supplement: Supplementary file 2 [file SC-009-C8SC00980E-s002.cif]

# Electronic Supplementary Material (ESI) for Chemical Science.
# This journal is © The Royal Society of Chemistry 2018

####################################################################### 
# 
# This file contains crystal structure data downloaded from the 
# Cambridge Structural Database (CSD) hosted by the Cambridge 
# Crystallographic Data Centre (CCDC).
# 
# Full information about CCDC data access policies and citation 
# guidelines are available at http://www.ccdc.cam.ac.uk/access/V1 
# 
# Audit and citation data items may have been added by the CCDC. 
# Please retain this information to preserve the provenance of 
# this file and to allow appropriate attribution of the data. 
# 
#######################################################################

data_A-1F0_SS051016_0m_a
_database_code_depnum_ccdc_archive 'CCDC 1826630'

_audit_update_record             
;
2018-02-28 deposited with the CCDC.
2018-05-24 downloaded from the CCDC.
;
# publcif _publ_body_element loop end

_audit_creation_method           SHELXL-2016/6
_shelx_SHELXL_version_number     2016/6
_chemical_name_systematic        A-1F0
_chemical_name_common            ?
_chemical_melting_point          ?
_chemical_formula_moiety         ?
_chemical_formula_sum            'C42 H36 N2 O4'
_chemical_formula_weight         632.73

loop_
_atom_type_symbol
_atom_type_description
_atom_type_scat_dispersion_real
_atom_type_scat_dispersion_imag
_atom_type_scat_source
C C 0.0033 0.0016 'International Tables Vol C Tables 4.2.6.8 and 6.1.1.4'
H H 0.0000 0.0000 'International Tables Vol C Tables 4.2.6.8 and 6.1.1.4'
N N 0.0061 0.0033 'International Tables Vol C Tables 4.2.6.8 and 6.1.1.4'
O O 0.0106 0.0060 'International Tables Vol C Tables 4.2.6.8 and 6.1.1.4'

_space_group_crystal_system      triclinic
_space_group_IT_number           2
_space_group_name_H-M_alt        'P -1'
_space_group_name_Hall           '-P 1'

_shelx_space_group_comment       
;
The symmetry employed for this shelxl refinement is uniquely defined
by the following loop, which should always be used as a source of
symmetry information in preference to the above space-group names.
They are only intended as comments.
;

loop_
_space_group_symop_operation_xyz
'x, y, z'
'-x, -y, -z'

_cell_length_a                   8.8034(5)
_cell_length_b                   9.6631(6)
_cell_length_c                   10.5046(6)
_cell_angle_alpha                102.1170(10)
_cell_angle_beta                 107.2990(10)
_cell_angle_gamma                102.2830(10)
_cell_volume                     797.11(8)
_cell_formula_units_Z            1
_cell_measurement_temperature    103(2)
_cell_measurement_reflns_used    8934
_cell_measurement_theta_min      2.85
_cell_measurement_theta_max      33.40

_exptl_crystal_description       Prism
_exptl_crystal_colour            Red
_exptl_crystal_density_meas      ?
_exptl_crystal_density_method    ?
_exptl_crystal_density_diffrn    1.318
_exptl_crystal_F_000             334
_exptl_transmission_factor_min   0.9200
_exptl_transmission_factor_max   0.9590
_exptl_crystal_size_max          1.000
_exptl_crystal_size_mid          0.500
_exptl_crystal_size_min          0.500
_exptl_absorpt_coefficient_mu    0.085
_shelx_estimated_absorpt_T_min   0.920
_shelx_estimated_absorpt_T_max   0.959
_exptl_absorpt_correction_type   multi-scan
_exptl_absorpt_correction_T_min  ?
_exptl_absorpt_correction_T_max  ?
_exptl_absorpt_process_details   ?
_exptl_absorpt_special_details   ?
_diffrn_ambient_temperature      103(2)
_diffrn_radiation_wavelength     0.71073
_diffrn_radiation_type           MoK\a
_diffrn_source                   ?
_diffrn_measurement_device_type  'Bruker APEX-II CCD'
_diffrn_measurement_method       '\f and \w scans'
_diffrn_detector_area_resol_mean ?
_diffrn_reflns_number            22040
_diffrn_reflns_av_unetI/netI     0.0261
_diffrn_reflns_av_R_equivalents  0.0273
_diffrn_reflns_limit_h_min       -13
_diffrn_reflns_limit_h_max       13
_diffrn_reflns_limit_k_min       -14
_diffrn_reflns_limit_k_max       14
_diffrn_reflns_limit_l_min       -16
_diffrn_reflns_limit_l_max       16
_diffrn_reflns_theta_min         2.855
_diffrn_reflns_theta_max         33.399
_diffrn_reflns_theta_full        25.242
_diffrn_measured_fraction_theta_max 0.997
_diffrn_measured_fraction_theta_full 0.998
_diffrn_reflns_Laue_measured_fraction_max 0.997
_diffrn_reflns_Laue_measured_fraction_full 0.998
_diffrn_reflns_point_group_measured_fraction_max 0.997
_diffrn_reflns_point_group_measured_fraction_full 0.998
_reflns_number_total             6175
_reflns_number_gt                4933
_reflns_threshold_expression     'I > 2\s(I)'
_reflns_Friedel_coverage         0.000
_reflns_Friedel_fraction_max     .
_reflns_Friedel_fraction_full    .

_reflns_special_details          
;
 Reflections were merged by SHELXL according to the crystal
 class for the calculation of statistics and refinement.
 
 _reflns_Friedel_fraction is defined as the number of unique
 Friedel pairs measured divided by the number that would be
 possible theoretically, ignoring centric projections and
 systematic absences.
;

_computing_data_collection       ?
_computing_cell_refinement       ?
_computing_data_reduction        ?
_computing_structure_solution    'SHELXT 2014/4 (Sheldrick, 2014)'
_computing_structure_refinement  'SHELXL-2016/6 (Sheldrick, 2016)'
_computing_molecular_graphics    ?
_computing_publication_material  ?
_refine_special_details          ?
_refine_ls_structure_factor_coef Fsqd
_refine_ls_matrix_type           full
_refine_ls_weighting_scheme      calc
_refine_ls_weighting_details     
'w=1/[\s^2^(Fo^2^)+(0.0795P)^2^+0.1506P] where P=(Fo^2^+2Fc^2^)/3'
_atom_sites_solution_primary     ?
_atom_sites_solution_secondary   ?
_atom_sites_solution_hydrogens   geom
_refine_ls_hydrogen_treatment    constr
_refine_ls_extinction_method     none
_refine_ls_extinction_coef       .
_refine_ls_number_reflns         6175
_refine_ls_number_parameters     219
_refine_ls_number_restraints     0
_refine_ls_R_factor_all          0.0609
_refine_ls_R_factor_gt           0.0466
_refine_ls_wR_factor_ref         0.1328
_refine_ls_wR_factor_gt          0.1223
_refine_ls_goodness_of_fit_ref   1.033
_refine_ls_restrained_S_all      1.033
_refine_ls_shift/su_max          0.000
_refine_ls_shift/su_mean         0.000

loop_
_atom_site_label
_atom_site_type_symbol
_atom_site_fract_x
_atom_site_fract_y
_atom_site_fract_z
_atom_site_U_iso_or_equiv
_atom_site_adp_type
_atom_site_occupancy
_atom_site_site_symmetry_order
_atom_site_calc_flag
_atom_site_refinement_flags_posn
_atom_site_refinement_flags_adp
_atom_site_refinement_flags_occupancy
_atom_site_disorder_assembly
_atom_site_disorder_group
C1 C 0.86492(10) 0.87505(9) 0.43380(9) 0.01360(15) Uani 1 1 d . . . . .
H1 H 0.771892 0.789004 0.387292 0.016 Uiso 1 1 calc R U . . .
C2 C 0.99640(10) 0.89352(9) 0.38515(8) 0.01270(14) Uani 1 1 d . . . . .
C3 C 0.86496(9) 0.97888(9) 0.54893(9) 0.01288(14) Uani 1 1 d . . . . .
C21 C 0.98866(10) 0.77702(9) 0.26350(9) 0.01420(15) Uani 1 1 d . . . . .
O21 O 1.06552(9) 0.79536(8) 0.18743(7) 0.02009(14) Uani 1 1 d . . . . .
C22 C 0.86027(11) 0.52518(10) 0.13057(9) 0.01733(16) Uani 1 1 d . . . . .
H22A H 0.825635 0.430728 0.151513 0.021 Uiso 1 1 calc R U . . .
H22B H 0.968522 0.532563 0.118045 0.021 Uiso 1 1 calc R U . . .
O22 O 0.88239(8) 0.64595(7) 0.24769(7) 0.01675(13) Uani 1 1 d . . . . .
C23 C 0.73352(10) 0.52158(9) -0.00363(9) 0.01444(15) Uani 1 1 d . . . . .
C24 C 0.68734(11) 0.39694(10) -0.11758(10) 0.01845(17) Uani 1 1 d . . . . .
H24 H 0.737249 0.319801 -0.108365 0.022 Uiso 1 1 calc R U . . .
C25 C 0.56912(12) 0.38463(11) -0.24429(10) 0.02223(19) Uani 1 1 d . . . . .
H25 H 0.537712 0.298984 -0.321142 0.027 Uiso 1 1 calc R U . . .
C26 C 0.49670(12) 0.49777(12) -0.25866(10) 0.02337(19) Uani 1 1 d . . . . .
H26 H 0.416128 0.489821 -0.345413 0.028 Uiso 1 1 calc R U . . .
C27 C 0.54245(11) 0.62237(11) -0.14588(10) 0.02061(18) Uani 1 1 d . . . . .
H27 H 0.493624 0.700074 -0.155664 0.025 Uiso 1 1 calc R U . . .
C28 C 0.65974(11) 0.63373(10) -0.01843(10) 0.01669(16) Uani 1 1 d . . . . .
H28 H 0.689479 0.718597 0.058823 0.020 Uiso 1 1 calc R U . . .
C31 C 0.72469(10) 0.95050(10) 0.59122(9) 0.01511(15) Uani 1 1 d . . . . .
C32 C 0.60118(10) 0.91678(10) 0.61988(9) 0.01585(16) Uani 1 1 d . . . . .
C33 C 0.45695(10) 0.88037(9) 0.65614(9) 0.01384(15) Uani 1 1 d . . . . .
C34 C 0.44521(10) 0.96825(9) 0.77538(9) 0.01537(15) Uani 1 1 d . . . . .
H34 H 0.535143 1.053708 0.833099 0.018 Uiso 1 1 calc R U . . .
C35 C 0.30531(11) 0.93303(9) 0.81065(9) 0.01512(15) Uani 1 1 d . . . . .
H35 H 0.301118 0.994422 0.892234 0.018 Uiso 1 1 calc R U . . .
C36 C 0.16842(10) 0.80702(9) 0.72714(9) 0.01281(14) Uani 1 1 d . . . . .
N36 N 0.02928(10) 0.77127(8) 0.76069(9) 0.01826(15) Uani 1 1 d . . . . .
C37 C 0.18176(10) 0.71852(10) 0.60793(9) 0.01479(15) Uani 1 1 d . . . . .
H37 H 0.092685 0.632464 0.550119 0.018 Uiso 1 1 calc R U . . .
C38 C 0.32221(10) 0.75494(10) 0.57392(9) 0.01523(15) Uani 1 1 d . . . . .
H38 H 0.327461 0.693467 0.492888 0.018 Uiso 1 1 calc R U . . .
C39 C 0.01467(13) 0.86673(11) 0.88041(10) 0.02147(18) Uani 1 1 d . . . . .
H39A H -0.091048 0.823301 0.890067 0.032 Uiso 1 1 calc R U . . .
H39B H 0.017989 0.964580 0.867143 0.032 Uiso 1 1 calc R U . . .
H39C H 0.107222 0.876719 0.964831 0.032 Uiso 1 1 calc R U . . .
C40 C -0.11370(11) 0.64747(10) 0.66885(11) 0.02040(18) Uani 1 1 d . . . . .
H40A H -0.203746 0.642109 0.706143 0.031 Uiso 1 1 calc R U . . .
H40B H -0.082638 0.555384 0.662317 0.031 Uiso 1 1 calc R U . . .
H40C H -0.151417 0.661185 0.575948 0.031 Uiso 1 1 calc R U . . .

loop_
_atom_site_aniso_label
_atom_site_aniso_U_11
_atom_site_aniso_U_22
_atom_site_aniso_U_33
_atom_site_aniso_U_23
_atom_site_aniso_U_13
_atom_site_aniso_U_12
C1 0.0098(3) 0.0163(3) 0.0147(3) 0.0054(3) 0.0050(3) 0.0022(3)
C2 0.0102(3) 0.0158(3) 0.0135(3) 0.0058(3) 0.0054(3) 0.0036(3)
C3 0.0090(3) 0.0165(3) 0.0150(3) 0.0071(3) 0.0053(3) 0.0035(3)
C21 0.0116(3) 0.0154(3) 0.0161(4) 0.0058(3) 0.0047(3) 0.0040(3)
O21 0.0211(3) 0.0202(3) 0.0227(3) 0.0057(2) 0.0142(3) 0.0049(2)
C22 0.0177(4) 0.0143(4) 0.0193(4) 0.0040(3) 0.0054(3) 0.0059(3)
O22 0.0165(3) 0.0151(3) 0.0172(3) 0.0041(2) 0.0068(2) 0.0013(2)
C23 0.0126(3) 0.0138(3) 0.0172(4) 0.0042(3) 0.0070(3) 0.0026(3)
C24 0.0159(4) 0.0159(4) 0.0231(4) 0.0016(3) 0.0104(3) 0.0030(3)
C25 0.0176(4) 0.0247(4) 0.0192(4) -0.0003(3) 0.0093(3) -0.0015(3)
C26 0.0157(4) 0.0308(5) 0.0189(4) 0.0082(4) 0.0041(3) -0.0004(3)
C27 0.0159(4) 0.0229(4) 0.0243(4) 0.0114(4) 0.0066(3) 0.0048(3)
C28 0.0150(3) 0.0149(4) 0.0201(4) 0.0052(3) 0.0065(3) 0.0037(3)
C31 0.0119(3) 0.0173(4) 0.0163(4) 0.0055(3) 0.0059(3) 0.0029(3)
C32 0.0125(3) 0.0190(4) 0.0178(4) 0.0077(3) 0.0066(3) 0.0041(3)
C33 0.0107(3) 0.0170(4) 0.0163(4) 0.0073(3) 0.0070(3) 0.0034(3)
C34 0.0126(3) 0.0146(3) 0.0177(4) 0.0044(3) 0.0059(3) 0.0012(3)
C35 0.0157(3) 0.0139(3) 0.0164(4) 0.0032(3) 0.0082(3) 0.0031(3)
C36 0.0122(3) 0.0136(3) 0.0160(3) 0.0061(3) 0.0082(3) 0.0041(3)
N36 0.0161(3) 0.0163(3) 0.0257(4) 0.0043(3) 0.0149(3) 0.0027(3)
C37 0.0120(3) 0.0161(3) 0.0155(3) 0.0031(3) 0.0067(3) 0.0014(3)
C38 0.0133(3) 0.0183(4) 0.0147(3) 0.0038(3) 0.0076(3) 0.0033(3)
C39 0.0238(4) 0.0242(4) 0.0239(4) 0.0073(3) 0.0175(4) 0.0089(3)
C40 0.0134(4) 0.0197(4) 0.0292(5) 0.0080(3) 0.0110(3) 0.0018(3)

_geom_special_details            
;
 All esds (except the esd in the dihedral angle between two l.s. planes)
 are estimated using the full covariance matrix.  The cell esds are taken
 into account individually in the estimation of esds in distances, angles
 and torsion angles; correlations between esds in cell parameters are only
 used when they are defined by crystal symmetry.  An approximate (isotropic)
 treatment of cell esds is used for estimating esds involving l.s. planes.
;

loop_
_geom_bond_atom_site_label_1
_geom_bond_atom_site_label_2
_geom_bond_distance
_geom_bond_site_symmetry_2
_geom_bond_publ_flag
C1 C2 1.3911(11) . ?
C1 C3 1.3998(12) . ?
C1 H1 0.9500 . ?
C2 C3 1.4100(11) 2_776 ?
C2 C21 1.4888(12) . ?
C3 C31 1.4250(11) . ?
C21 O21 1.2074(10) . ?
C21 O22 1.3498(10) . ?
C22 O22 1.4393(11) . ?
C22 C23 1.5037(12) . ?
C22 H22A 0.9900 . ?
C22 H22B 0.9900 . ?
C23 C28 1.3895(12) . ?
C23 C24 1.3948(12) . ?
C24 C25 1.3878(14) . ?
C24 H24 0.9500 . ?
C25 C26 1.3904(15) . ?
C25 H25 0.9500 . ?
C26 C27 1.3880(14) . ?
C26 H26 0.9500 . ?
C27 C28 1.3924(13) . ?
C27 H27 0.9500 . ?
C28 H28 0.9500 . ?
C31 C32 1.2101(11) . ?
C32 C33 1.4265(11) . ?
C33 C38 1.4005(12) . ?
C33 C34 1.4030(12) . ?
C34 C35 1.3842(11) . ?
C34 H34 0.9500 . ?
C35 C36 1.4152(12) . ?
C35 H35 0.9500 . ?
C36 N36 1.3682(10) . ?
C36 C37 1.4120(11) . ?
N36 C40 1.4487(12) . ?
N36 C39 1.4521(12) . ?
C37 C38 1.3822(11) . ?
C37 H37 0.9500 . ?
C38 H38 0.9500 . ?
C39 H39A 0.9800 . ?
C39 H39B 0.9800 . ?
C39 H39C 0.9800 . ?
C40 H40A 0.9800 . ?
C40 H40B 0.9800 . ?
C40 H40C 0.9800 . ?

loop_
_geom_angle_atom_site_label_1
_geom_angle_atom_site_label_2
_geom_angle_atom_site_label_3
_geom_angle
_geom_angle_site_symmetry_1
_geom_angle_site_symmetry_3
_geom_angle_publ_flag
C2 C1 C3 122.27(7) . . ?
C2 C1 H1 118.9 . . ?
C3 C1 H1 118.9 . . ?
C1 C2 C3 120.05(7) . 2_776 ?
C1 C2 C21 119.18(7) . . ?
C3 C2 C21 120.77(7) 2_776 . ?
C1 C3 C2 117.67(7) . 2_776 ?
C1 C3 C31 118.29(7) . . ?
C2 C3 C31 124.04(8) 2_776 . ?
O21 C21 O22 123.61(8) . . ?
O21 C21 C2 125.34(8) . . ?
O22 C21 C2 111.04(7) . . ?
O22 C22 C23 113.69(7) . . ?
O22 C22 H22A 108.8 . . ?
C23 C22 H22A 108.8 . . ?
O22 C22 H22B 108.8 . . ?
C23 C22 H22B 108.8 . . ?
H22A C22 H22B 107.7 . . ?
C21 O22 C22 116.28(7) . . ?
C28 C23 C24 119.17(8) . . ?
C28 C23 C22 123.54(8) . . ?
C24 C23 C22 117.28(8) . . ?
C25 C24 C23 120.59(9) . . ?
C25 C24 H24 119.7 . . ?
C23 C24 H24 119.7 . . ?
C24 C25 C26 119.93(9) . . ?
C24 C25 H25 120.0 . . ?
C26 C25 H25 120.0 . . ?
C27 C26 C25 119.81(9) . . ?
C27 C26 H26 120.1 . . ?
C25 C26 H26 120.1 . . ?
C26 C27 C28 120.14(9) . . ?
C26 C27 H27 119.9 . . ?
C28 C27 H27 119.9 . . ?
C23 C28 C27 120.35(8) . . ?
C23 C28 H28 119.8 . . ?
C27 C28 H28 119.8 . . ?
C32 C31 C3 175.34(9) . . ?
C31 C32 C33 178.63(10) . . ?
C38 C33 C34 117.68(7) . . ?
C38 C33 C32 120.99(8) . . ?
C34 C33 C32 121.32(8) . . ?
C35 C34 C33 121.37(8) . . ?
C35 C34 H34 119.3 . . ?
C33 C34 H34 119.3 . . ?
C34 C35 C36 121.06(8) . . ?
C34 C35 H35 119.5 . . ?
C36 C35 H35 119.5 . . ?
N36 C36 C37 121.17(8) . . ?
N36 C36 C35 121.61(7) . . ?
C37 C36 C35 117.21(7) . . ?
C36 N36 C40 120.62(7) . . ?
C36 N36 C39 120.48(8) . . ?
C40 N36 C39 118.52(7) . . ?
C38 C37 C36 121.12(8) . . ?
C38 C37 H37 119.4 . . ?
C36 C37 H37 119.4 . . ?
C37 C38 C33 121.54(8) . . ?
C37 C38 H38 119.2 . . ?
C33 C38 H38 119.2 . . ?
N36 C39 H39A 109.5 . . ?
N36 C39 H39B 109.5 . . ?
H39A C39 H39B 109.5 . . ?
N36 C39 H39C 109.5 . . ?
H39A C39 H39C 109.5 . . ?
H39B C39 H39C 109.5 . . ?
N36 C40 H40A 109.5 . . ?
N36 C40 H40B 109.5 . . ?
H40A C40 H40B 109.5 . . ?
N36 C40 H40C 109.5 . . ?
H40A C40 H40C 109.5 . . ?
H40B C40 H40C 109.5 . . ?

_refine_diff_density_max         0.596
_refine_diff_density_min         -0.196
_refine_diff_density_rms         0.071

_shelx_res_file                  
;
TITL SS051016_0m_a.res in P-1
    SS051016_0m_a.res
    created by SHELXL-2016/6 at 10:46:04 on 28-Feb-2018
CELL  0.71073   8.8034   9.6631  10.5046  102.117  107.299  102.283
ZERR    1.000   0.0005   0.0006   0.0006    0.001    0.001    0.001
LATT 1
SFAC C  H  N  O
UNIT 42  36  2  4
LIST 6 ! automatically inserted. Change 6 to 4 for CHECKCIF!!
REM Old TITL SS051016_0m in P-1
REM SHELXT solution in P-1
REM R1 0.114,  Rweak 0.002,  Alpha 0.025,  Orientation as input
REM Formula found by SHELXT:  C20 N2 O2
L.S. 10
BOND $H
FMAP 2
PLAN 20
ACTA
SIZE 0.50 0.50 1.00
TEMP -169.710
WGHT    0.079500    0.150600
FVAR       0.56364
C1    1    0.864919    0.875049    0.433802    11.00000    0.00975    0.01632 =
         0.01473    0.00542    0.00496    0.00217
AFIX  43
H1    2    0.771892    0.789004    0.387292    11.00000   -1.20000
AFIX   0
C2    1    0.996402    0.893516    0.385147    11.00000    0.01021    0.01585 =
         0.01351    0.00581    0.00544    0.00358
C3    1    0.864958    0.978881    0.548930    11.00000    0.00901    0.01646 =
         0.01500    0.00710    0.00529    0.00352
C21   1    0.988662    0.777023    0.263500    11.00000    0.01156    0.01539 =
         0.01607    0.00578    0.00468    0.00404
O21   4    1.065522    0.795358    0.187431    11.00000    0.02107    0.02019 =
         0.02268    0.00566    0.01422    0.00491
C22   1    0.860274    0.525177    0.130572    11.00000    0.01768    0.01425 =
         0.01935    0.00404    0.00542    0.00589
AFIX  23
H22A  2    0.825635    0.430728    0.151513    11.00000   -1.20000
H22B  2    0.968522    0.532563    0.118045    11.00000   -1.20000
AFIX   0
O22   4    0.882394    0.645954    0.247688    11.00000    0.01655    0.01508 =
         0.01719    0.00410    0.00682    0.00130
C23   1    0.733522    0.521580   -0.003632    11.00000    0.01264    0.01382 =
         0.01720    0.00419    0.00696    0.00260
C24   1    0.687337    0.396945   -0.117579    11.00000    0.01591    0.01590 =
         0.02314    0.00159    0.01044    0.00302
AFIX  43
H24   2    0.737249    0.319801   -0.108365    11.00000   -1.20000
AFIX   0
C25   1    0.569120    0.384632   -0.244292    11.00000    0.01757    0.02466 =
         0.01923   -0.00032    0.00934   -0.00152
AFIX  43
H25   2    0.537712    0.298984   -0.321142    11.00000   -1.20000
AFIX   0
C26   1    0.496695    0.497774   -0.258656    11.00000    0.01574    0.03082 =
         0.01887    0.00817    0.00413   -0.00044
AFIX  43
H26   2    0.416128    0.489821   -0.345413    11.00000   -1.20000
AFIX   0
C27   1    0.542445    0.622371   -0.145876    11.00000    0.01592    0.02287 =
         0.02433    0.01138    0.00658    0.00483
AFIX  43
H27   2    0.493624    0.700074   -0.155664    11.00000   -1.20000
AFIX   0
C28   1    0.659740    0.633728   -0.018425    11.00000    0.01497    0.01489 =
         0.02007    0.00519    0.00652    0.00371
AFIX  43
H28   2    0.689479    0.718597    0.058823    11.00000   -1.20000
AFIX   0
C31   1    0.724695    0.950499    0.591222    11.00000    0.01193    0.01726 =
         0.01629    0.00547    0.00586    0.00290
C32   1    0.601178    0.916781    0.619880    11.00000    0.01245    0.01903 =
         0.01783    0.00772    0.00664    0.00412
C33   1    0.456947    0.880371    0.656143    11.00000    0.01065    0.01704 =
         0.01626    0.00728    0.00704    0.00338
C34   1    0.445209    0.968252    0.775375    11.00000    0.01264    0.01455 =
         0.01769    0.00437    0.00593    0.00116
AFIX  43
H34   2    0.535143    1.053708    0.833099    11.00000   -1.20000
AFIX   0
C35   1    0.305312    0.933027    0.810649    11.00000    0.01569    0.01388 =
         0.01636    0.00323    0.00824    0.00311
AFIX  43
H35   2    0.301118    0.994422    0.892234    11.00000   -1.20000
AFIX   0
C36   1    0.168422    0.807023    0.727135    11.00000    0.01225    0.01355 =
         0.01597    0.00610    0.00825    0.00415
N36   3    0.029275    0.771275    0.760694    11.00000    0.01614    0.01632 =
         0.02570    0.00432    0.01495    0.00271
C37   1    0.181759    0.718516    0.607931    11.00000    0.01199    0.01607 =
         0.01548    0.00307    0.00668    0.00144
AFIX  43
H37   2    0.092685    0.632464    0.550119    11.00000   -1.20000
AFIX   0
C38   1    0.322206    0.754944    0.573925    11.00000    0.01333    0.01831 =
         0.01470    0.00384    0.00763    0.00325
AFIX  43
H38   2    0.327461    0.693467    0.492888    11.00000   -1.20000
AFIX   0
C39   1    0.014673    0.866726    0.880414    11.00000    0.02382    0.02417 =
         0.02389    0.00734    0.01750    0.00890
AFIX 137
H39A  2   -0.091048    0.823301    0.890067    11.00000   -1.50000
H39B  2    0.017989    0.964580    0.867143    11.00000   -1.50000
H39C  2    0.107222    0.876719    0.964831    11.00000   -1.50000
AFIX   0
C40   1   -0.113695    0.647475    0.668847    11.00000    0.01344    0.01973 =
         0.02924    0.00798    0.01096    0.00176
AFIX 137
H40A  2   -0.203746    0.642109    0.706143    11.00000   -1.50000
H40B  2   -0.082638    0.555384    0.662317    11.00000   -1.50000
H40C  2   -0.151417    0.661185    0.575948    11.00000   -1.50000
REM #####
AFIX   0
HKLF 4


REM  SS051016_0m_a.res in P-1
REM R1 =  0.0466 for    4933 Fo > 4sig(Fo)  and  0.0609 for all    6175 data
REM    219 parameters refined using      0 restraints

END

WGHT      0.0795      0.1506

REM Highest difference peak  0.596,  deepest hole -0.196,  1-sigma level  0.071
Q1    1   0.9353  0.8918  0.4179  11.00000  0.05    0.60
Q2    1   0.1779  0.7627  0.6720  11.00000  0.05    0.57
Q3    1   0.6315  0.4006 -0.1781  11.00000  0.05    0.57
Q4    1   0.3897  0.8163  0.6176  11.00000  0.05    0.56
Q5    1   0.2605  0.7361  0.5966  11.00000  0.05    0.56
Q6    1   0.6818  0.5643 -0.0195  11.00000  0.05    0.55
Q7    1   0.2399  0.8658  0.7691  11.00000  0.05    0.54
Q8    1   0.8672  0.9225  0.4920  11.00000  0.05    0.54
Q9    1   0.4526  0.9270  0.7118  11.00000  0.05    0.53
Q10   1   0.3797  0.9493  0.7936  11.00000  0.05    0.53
Q11   1   0.9298  1.0408  0.5802  11.00000  0.05    0.52
Q12   1   0.8022  0.9629  0.5642  11.00000  0.05    0.51
Q13   1   0.9979  0.8443  0.3254  11.00000  0.05    0.49
Q14   1   0.5356  0.5634 -0.2022  11.00000  0.05    0.49
Q15   1   0.5155  0.8940  0.6426  11.00000  0.05    0.48
Q16   1   0.5354  0.4479 -0.2555  11.00000  0.05    0.48
Q17   1   0.0976  0.7940  0.7425  11.00000  0.05    0.47
Q18   1   0.7063  0.4612 -0.0649  11.00000  0.05    0.47
Q19   1   0.7974  0.5307  0.0643  11.00000  0.05    0.46
Q20   1   0.5972  0.6300 -0.0812  11.00000  0.05    0.45
;
_shelx_res_checksum              66789

_exptl_crystal_recrystallization_method 
'Re-crystallisation from solvent: Dichloromethane with layered hexanes'
_exptl_crystal_preparation       Luminescent
####################################################################### 
# 
# This file contains crystal structure data downloaded from the 
# Cambridge Structural Database (CSD) hosted by the Cambridge 
# Crystallographic Data Centre (CCDC).
# 
# Full information about CCDC data access policies and citation 
# guidelines are available at http://www.ccdc.cam.ac.uk/access/V1 
# 
# Audit and citation data items may have been added by the CCDC. 
# Please retain this information to preserve the provenance of 
# this file and to allow appropriate attribution of the data. 
# 
#######################################################################

data_A-2_SS170131_0m_a
_database_code_depnum_ccdc_archive 'CCDC 1826631'

_audit_update_record             
;
2018-02-28 deposited with the CCDC.
2018-05-24 downloaded from the CCDC.
;
# publcif _publ_body_element loop end

_audit_creation_method           SHELXL-2016/6
_shelx_SHELXL_version_number     2016/6
_chemical_name_systematic        A-2
_chemical_name_common            ?
_chemical_melting_point          ?
_chemical_formula_moiety         ?
_chemical_formula_sum            'C46 H34 F10 N2 O4'
_chemical_formula_weight         868.75

loop_
_atom_type_symbol
_atom_type_description
_atom_type_scat_dispersion_real
_atom_type_scat_dispersion_imag
_atom_type_scat_source
C C 0.0033 0.0016 'International Tables Vol C Tables 4.2.6.8 and 6.1.1.4'
H H 0.0000 0.0000 'International Tables Vol C Tables 4.2.6.8 and 6.1.1.4'
F F 0.0171 0.0103 'International Tables Vol C Tables 4.2.6.8 and 6.1.1.4'
N N 0.0061 0.0033 'International Tables Vol C Tables 4.2.6.8 and 6.1.1.4'
O O 0.0106 0.0060 'International Tables Vol C Tables 4.2.6.8 and 6.1.1.4'

_space_group_crystal_system      triclinic
_space_group_IT_number           2
_space_group_name_H-M_alt        'P -1'
_space_group_name_Hall           '-P 1'

_shelx_space_group_comment       
;
The symmetry employed for this shelxl refinement is uniquely defined
by the following loop, which should always be used as a source of
symmetry information in preference to the above space-group names.
They are only intended as comments.
;

loop_
_space_group_symop_operation_xyz
'x, y, z'
'-x, -y, -z'

_cell_length_a                   7.6139(6)
_cell_length_b                   10.1143(8)
_cell_length_c                   12.8470(10)
_cell_angle_alpha                95.814(2)
_cell_angle_beta                 92.348(2)
_cell_angle_gamma                93.463(2)
_cell_volume                     981.35(13)
_cell_formula_units_Z            1
_cell_measurement_temperature    100(2)
_cell_measurement_reflns_used    9913
_cell_measurement_theta_min      3.06
_cell_measurement_theta_max      37.36

_exptl_crystal_description       Prism
_exptl_crystal_colour            Yellow
_exptl_crystal_density_meas      ?
_exptl_crystal_density_method    ?
_exptl_crystal_density_diffrn    1.470
_exptl_crystal_F_000             446
_exptl_transmission_factor_min   0.8850
_exptl_transmission_factor_max   0.9400
_exptl_crystal_size_max          1.000
_exptl_crystal_size_mid          0.500
_exptl_crystal_size_min          0.500
_exptl_absorpt_coefficient_mu    0.126
_shelx_estimated_absorpt_T_min   0.885
_shelx_estimated_absorpt_T_max   0.940
_exptl_absorpt_correction_type   multi-scan
_exptl_absorpt_correction_T_min  ?
_exptl_absorpt_correction_T_max  ?
_exptl_absorpt_process_details   SADABS
_exptl_absorpt_special_details   ?
_diffrn_ambient_temperature      100(2)
_diffrn_radiation_wavelength     0.71073
_diffrn_radiation_type           MoK\a
_diffrn_source                   ?
_diffrn_measurement_device_type  'Bruker APEX-II CCD'
_diffrn_measurement_method       '\f and \w scans'
_diffrn_detector_area_resol_mean ?
_diffrn_reflns_number            31384
_diffrn_reflns_av_unetI/netI     0.0324
_diffrn_reflns_av_R_equivalents  0.0273
_diffrn_reflns_limit_h_min       -12
_diffrn_reflns_limit_h_max       12
_diffrn_reflns_limit_k_min       -17
_diffrn_reflns_limit_k_max       17
_diffrn_reflns_limit_l_min       -21
_diffrn_reflns_limit_l_max       21
_diffrn_reflns_theta_min         3.056
_diffrn_reflns_theta_max         37.394
_diffrn_reflns_theta_full        25.242
_diffrn_measured_fraction_theta_max 0.994
_diffrn_measured_fraction_theta_full 0.996
_diffrn_reflns_Laue_measured_fraction_max 0.994
_diffrn_reflns_Laue_measured_fraction_full 0.996
_diffrn_reflns_point_group_measured_fraction_max 0.994
_diffrn_reflns_point_group_measured_fraction_full 0.996
_reflns_number_total             10179
_reflns_number_gt                7682
_reflns_threshold_expression     'I > 2\s(I)'
_reflns_Friedel_coverage         0.000
_reflns_Friedel_fraction_max     .
_reflns_Friedel_fraction_full    .

_reflns_special_details          
;
 Reflections were merged by SHELXL according to the crystal
 class for the calculation of statistics and refinement.
 
 _reflns_Friedel_fraction is defined as the number of unique
 Friedel pairs measured divided by the number that would be
 possible theoretically, ignoring centric projections and
 systematic absences.
;

_computing_data_collection       'Bruker APEX2'
_computing_cell_refinement       'Bruker SAINT'
_computing_data_reduction        'Bruker SAINT'
_computing_structure_solution    'SHELXT 2014/5 (Sheldrick, 2014)'
_computing_structure_refinement  'SHELXL-2016/6 (Sheldrick, 2016)'
_computing_molecular_graphics    ?
_computing_publication_material  ?
_refine_special_details          ?
_refine_ls_structure_factor_coef Fsqd
_refine_ls_matrix_type           full
_refine_ls_weighting_scheme      calc
_refine_ls_weighting_details     
'w=1/[\s^2^(Fo^2^)+(0.0758P)^2^+0.3569P] where P=(Fo^2^+2Fc^2^)/3'
_atom_sites_solution_primary     ?
_atom_sites_solution_secondary   ?
_atom_sites_solution_hydrogens   geom
_refine_ls_hydrogen_treatment    constr
_refine_ls_extinction_method     none
_refine_ls_extinction_coef       .
_refine_ls_number_reflns         10179
_refine_ls_number_parameters     282
_refine_ls_number_restraints     0
_refine_ls_R_factor_all          0.0746
_refine_ls_R_factor_gt           0.0538
_refine_ls_wR_factor_ref         0.1567
_refine_ls_wR_factor_gt          0.1443
_refine_ls_goodness_of_fit_ref   1.047
_refine_ls_restrained_S_all      1.047
_refine_ls_shift/su_max          0.001
_refine_ls_shift/su_mean         0.000

loop_
_atom_site_label
_atom_site_type_symbol
_atom_site_fract_x
_atom_site_fract_y
_atom_site_fract_z
_atom_site_U_iso_or_equiv
_atom_site_adp_type
_atom_site_occupancy
_atom_site_site_symmetry_order
_atom_site_calc_flag
_atom_site_refinement_flags_posn
_atom_site_refinement_flags_adp
_atom_site_refinement_flags_occupancy
_atom_site_disorder_assembly
_atom_site_disorder_group
N1 N 0.23557(13) 1.34506(8) 0.86821(7) 0.01981(16) Uani 1 1 d . . . . .
C1 C 0.35406(11) 0.41204(8) 0.46877(6) 0.01085(13) Uani 1 1 d . . . . .
C2 C 0.33187(11) 0.53686(8) 0.52149(7) 0.01209(13) Uani 1 1 d . . . . .
H2 H 0.216303 0.561323 0.536361 0.015 Uiso 1 1 calc R U . . .
C3 C 0.47567(11) 0.62738(8) 0.55319(6) 0.01117(13) Uani 1 1 d . . . . .
C11 C 0.18892(11) 0.32593(8) 0.44152(7) 0.01321(14) Uani 1 1 d . . . . .
O11 O 0.05692(10) 0.33514(8) 0.49027(7) 0.02247(16) Uani 1 1 d . . . . .
C12 C 0.05166(13) 0.14436(10) 0.33073(9) 0.02025(18) Uani 1 1 d . . . . .
H12A H -0.032561 0.180966 0.282177 0.024 Uiso 1 1 calc R U . . .
H12B H -0.009629 0.126158 0.394764 0.024 Uiso 1 1 calc R U . . .
C51 C 0.33536(17) 1.36006(11) 1.05736(9) 0.0249(2) Uani 1 1 d . . . . .
H51A H 0.412414 1.286964 1.042450 0.037 Uiso 1 1 calc R U . . .
H51B H 0.289697 1.356332 1.127294 0.037 Uiso 1 1 calc R U . . .
H51C H 0.402445 1.445339 1.054642 0.037 Uiso 1 1 calc R U . . .
C50 C 0.18226(14) 1.34692(10) 0.97603(8) 0.01968(17) Uani 1 1 d . . . . .
H50A H 0.110372 1.263714 0.983127 0.024 Uiso 1 1 calc R U . . .
H50B H 0.106744 1.422221 0.991063 0.024 Uiso 1 1 calc R U . . .
C41 C 0.08332(17) 1.50116(12) 0.76182(10) 0.0276(2) Uani 1 1 d . . . . .
H41A H 0.099173 1.589546 0.737272 0.041 Uiso 1 1 calc R U . . .
H41B H -0.017183 1.498950 0.807032 0.041 Uiso 1 1 calc R U . . .
H41C H 0.061280 1.433876 0.701507 0.041 Uiso 1 1 calc R U . . .
C40 C 0.24920(15) 1.47179(9) 0.82347(8) 0.01975(17) Uani 1 1 d . . . . .
H40A H 0.349178 1.471782 0.776573 0.024 Uiso 1 1 calc R U . . .
H40B H 0.275617 1.544207 0.880797 0.024 Uiso 1 1 calc R U . . .
O12 O 0.20274(9) 0.23861(7) 0.35712(6) 0.01928(14) Uani 1 1 d . . . . .
C13 C 0.11984(12) 0.01899(9) 0.27976(7) 0.01481(15) Uani 1 1 d . . . . .
C14 C 0.16332(13) -0.08393(10) 0.33748(7) 0.01725(16) Uani 1 1 d . . . . .
F14 F 0.14816(11) -0.06980(8) 0.44130(5) 0.03067(16) Uani 1 1 d . . . . .
C15 C 0.22399(14) -0.20121(10) 0.29174(8) 0.01939(17) Uani 1 1 d . . . . .
F15 F 0.26525(12) -0.29839(8) 0.34939(7) 0.03232(17) Uani 1 1 d . . . . .
C16 C 0.24476(14) -0.21675(9) 0.18499(8) 0.01926(17) Uani 1 1 d . . . . .
F16 F 0.30264(11) -0.32938(7) 0.13913(7) 0.03225(17) Uani 1 1 d . . . . .
C17 C 0.20523(14) -0.11553(10) 0.12518(8) 0.01941(17) Uani 1 1 d . . . . .
F17 F 0.22678(13) -0.13081(9) 0.02183(6) 0.03410(18) Uani 1 1 d . . . . .
C18 C 0.14330(13) 0.00003(9) 0.17301(8) 0.01747(16) Uani 1 1 d . . . . .
F18 F 0.10348(12) 0.09575(8) 0.11260(6) 0.03090(17) Uani 1 1 d . . . . .
C31 C 0.44081(11) 0.75553(8) 0.60320(7) 0.01369(14) Uani 1 1 d . . . . .
C32 C 0.40639(12) 0.86279(9) 0.64483(7) 0.01459(15) Uani 1 1 d . . . . .
C33 C 0.36598(12) 0.98639(8) 0.69987(7) 0.01367(14) Uani 1 1 d . . . . .
C34 C 0.35381(13) 1.10313(9) 0.65040(7) 0.01607(15) Uani 1 1 d . . . . .
H34 H 0.374827 1.101286 0.577904 0.019 Uiso 1 1 calc R U . . .
C35 C 0.31163(14) 1.22125(9) 0.70546(7) 0.01695(16) Uani 1 1 d . . . . .
H35 H 0.304474 1.298820 0.669930 0.020 Uiso 1 1 calc R U . . .
C36 C 0.27908(13) 1.22849(9) 0.81333(7) 0.01466(15) Uani 1 1 d . . . . .
C37 C 0.29242(13) 1.11055(9) 0.86275(7) 0.01578(15) Uani 1 1 d . . . . .
H37 H 0.271559 1.111694 0.935223 0.019 Uiso 1 1 calc R U . . .
C38 C 0.33549(13) 0.99326(9) 0.80698(7) 0.01563(15) Uani 1 1 d . . . . .
H38 H 0.344537 0.915670 0.842295 0.019 Uiso 1 1 calc R U . . .

loop_
_atom_site_aniso_label
_atom_site_aniso_U_11
_atom_site_aniso_U_22
_atom_site_aniso_U_33
_atom_site_aniso_U_23
_atom_site_aniso_U_13
_atom_site_aniso_U_12
N1 0.0317(5) 0.0113(3) 0.0167(3) -0.0016(3) 0.0043(3) 0.0075(3)
C1 0.0088(3) 0.0098(3) 0.0136(3) -0.0010(2) 0.0002(2) 0.0009(2)
C2 0.0102(3) 0.0102(3) 0.0155(3) -0.0013(2) 0.0013(2) 0.0019(2)
C3 0.0109(3) 0.0093(3) 0.0130(3) -0.0013(2) 0.0009(2) 0.0017(2)
C11 0.0105(3) 0.0103(3) 0.0183(4) -0.0011(3) -0.0002(3) 0.0009(2)
O11 0.0118(3) 0.0211(3) 0.0324(4) -0.0079(3) 0.0061(3) -0.0019(2)
C12 0.0114(4) 0.0151(4) 0.0316(5) -0.0080(3) 0.0004(3) -0.0028(3)
C51 0.0304(5) 0.0221(4) 0.0208(4) -0.0041(4) -0.0016(4) 0.0024(4)
C50 0.0233(4) 0.0171(4) 0.0186(4) -0.0029(3) 0.0035(3) 0.0064(3)
C41 0.0310(6) 0.0244(5) 0.0282(5) 0.0021(4) -0.0009(4) 0.0110(4)
C40 0.0255(5) 0.0102(3) 0.0228(4) -0.0020(3) 0.0000(3) 0.0028(3)
O12 0.0132(3) 0.0179(3) 0.0238(3) -0.0089(2) 0.0028(2) -0.0049(2)
C13 0.0127(3) 0.0129(3) 0.0178(4) -0.0019(3) -0.0006(3) -0.0013(3)
C14 0.0180(4) 0.0192(4) 0.0140(3) 0.0003(3) -0.0002(3) -0.0005(3)
F14 0.0395(4) 0.0384(4) 0.0138(3) 0.0016(3) 0.0013(3) 0.0010(3)
C15 0.0216(4) 0.0155(4) 0.0217(4) 0.0051(3) -0.0008(3) 0.0018(3)
F15 0.0384(4) 0.0245(3) 0.0366(4) 0.0151(3) -0.0028(3) 0.0061(3)
C16 0.0202(4) 0.0133(4) 0.0236(4) -0.0022(3) 0.0024(3) 0.0016(3)
F16 0.0349(4) 0.0176(3) 0.0428(4) -0.0084(3) 0.0074(3) 0.0063(3)
C17 0.0233(4) 0.0196(4) 0.0148(4) -0.0009(3) 0.0033(3) -0.0001(3)
F17 0.0491(5) 0.0374(4) 0.0155(3) -0.0016(3) 0.0087(3) 0.0025(3)
C18 0.0202(4) 0.0147(4) 0.0176(4) 0.0034(3) -0.0003(3) 0.0003(3)
F18 0.0422(4) 0.0241(3) 0.0289(4) 0.0136(3) 0.0003(3) 0.0057(3)
C31 0.0119(3) 0.0114(3) 0.0172(4) -0.0021(3) 0.0014(3) 0.0017(2)
C32 0.0122(3) 0.0122(3) 0.0186(4) -0.0029(3) 0.0014(3) 0.0018(3)
C33 0.0127(3) 0.0102(3) 0.0173(4) -0.0032(3) 0.0010(3) 0.0015(2)
C34 0.0198(4) 0.0131(3) 0.0149(3) -0.0022(3) 0.0025(3) 0.0029(3)
C35 0.0239(4) 0.0114(3) 0.0157(4) -0.0001(3) 0.0023(3) 0.0043(3)
C36 0.0173(4) 0.0106(3) 0.0157(3) -0.0021(3) 0.0011(3) 0.0034(3)
C37 0.0209(4) 0.0116(3) 0.0147(3) -0.0011(3) 0.0023(3) 0.0035(3)
C38 0.0189(4) 0.0106(3) 0.0172(4) -0.0006(3) 0.0017(3) 0.0025(3)

_geom_special_details            
;
 All esds (except the esd in the dihedral angle between two l.s. planes)
 are estimated using the full covariance matrix.  The cell esds are taken
 into account individually in the estimation of esds in distances, angles
 and torsion angles; correlations between esds in cell parameters are only
 used when they are defined by crystal symmetry.  An approximate (isotropic)
 treatment of cell esds is used for estimating esds involving l.s. planes.
;

loop_
_geom_bond_atom_site_label_1
_geom_bond_atom_site_label_2
_geom_bond_distance
_geom_bond_site_symmetry_2
_geom_bond_publ_flag
N1 C36 1.3765(11) . ?
N1 C40 1.4567(13) . ?
N1 C50 1.4580(13) . ?
C1 C2 1.3939(11) . ?
C1 C3 1.4103(11) 2_666 ?
C1 C11 1.4940(12) . ?
C2 C3 1.4034(12) . ?
C2 H2 0.9500 . ?
C3 C31 1.4318(11) . ?
C11 O11 1.2092(11) . ?
C11 O12 1.3390(11) . ?
C12 O12 1.4550(12) . ?
C12 C13 1.4985(13) . ?
C12 H12A 0.9900 . ?
C12 H12B 0.9900 . ?
C51 C50 1.5237(16) . ?
C51 H51A 0.9800 . ?
C51 H51B 0.9800 . ?
C51 H51C 0.9800 . ?
C50 H50A 0.9900 . ?
C50 H50B 0.9900 . ?
C41 C40 1.5237(16) . ?
C41 H41A 0.9800 . ?
C41 H41B 0.9800 . ?
C41 H41C 0.9800 . ?
C40 H40A 0.9900 . ?
C40 H40B 0.9900 . ?
C13 C18 1.3857(14) . ?
C13 C14 1.3861(14) . ?
C14 F14 1.3374(12) . ?
C14 C15 1.3831(14) . ?
C15 F15 1.3338(12) . ?
C15 C16 1.3812(15) . ?
C16 F16 1.3360(12) . ?
C16 C17 1.3808(15) . ?
C17 F17 1.3391(12) . ?
C17 C18 1.3824(14) . ?
C18 F18 1.3417(12) . ?
C31 C32 1.2083(12) . ?
C32 C33 1.4292(12) . ?
C33 C38 1.4004(13) . ?
C33 C34 1.4025(13) . ?
C34 C35 1.3872(12) . ?
C34 H34 0.9500 . ?
C35 C36 1.4132(13) . ?
C35 H35 0.9500 . ?
C36 C37 1.4139(13) . ?
C37 C38 1.3864(12) . ?
C37 H37 0.9500 . ?
C38 H38 0.9500 . ?

loop_
_geom_angle_atom_site_label_1
_geom_angle_atom_site_label_2
_geom_angle_atom_site_label_3
_geom_angle
_geom_angle_site_symmetry_1
_geom_angle_site_symmetry_3
_geom_angle_publ_flag
C36 N1 C40 121.79(8) . . ?
C36 N1 C50 120.75(8) . . ?
C40 N1 C50 117.39(8) . . ?
C2 C1 C3 120.27(7) . 2_666 ?
C2 C1 C11 115.62(7) . . ?
C3 C1 C11 124.09(7) 2_666 . ?
C1 C2 C3 121.77(8) . . ?
C1 C2 H2 119.1 . . ?
C3 C2 H2 119.1 . . ?
C2 C3 C1 117.96(7) . 2_666 ?
C2 C3 C31 118.19(7) . . ?
C1 C3 C31 123.83(8) 2_666 . ?
O11 C11 O12 123.87(8) . . ?
O11 C11 C1 123.37(8) . . ?
O12 C11 C1 112.75(7) . . ?
O12 C12 C13 107.21(7) . . ?
O12 C12 H12A 110.3 . . ?
C13 C12 H12A 110.3 . . ?
O12 C12 H12B 110.3 . . ?
C13 C12 H12B 110.3 . . ?
H12A C12 H12B 108.5 . . ?
C50 C51 H51A 109.5 . . ?
C50 C51 H51B 109.5 . . ?
H51A C51 H51B 109.5 . . ?
C50 C51 H51C 109.5 . . ?
H51A C51 H51C 109.5 . . ?
H51B C51 H51C 109.5 . . ?
N1 C50 C51 114.16(9) . . ?
N1 C50 H50A 108.7 . . ?
C51 C50 H50A 108.7 . . ?
N1 C50 H50B 108.7 . . ?
C51 C50 H50B 108.7 . . ?
H50A C50 H50B 107.6 . . ?
C40 C41 H41A 109.5 . . ?
C40 C41 H41B 109.5 . . ?
H41A C41 H41B 109.5 . . ?
C40 C41 H41C 109.5 . . ?
H41A C41 H41C 109.5 . . ?
H41B C41 H41C 109.5 . . ?
N1 C40 C41 113.77(9) . . ?
N1 C40 H40A 108.8 . . ?
C41 C40 H40A 108.8 . . ?
N1 C40 H40B 108.8 . . ?
C41 C40 H40B 108.8 . . ?
H40A C40 H40B 107.7 . . ?
C11 O12 C12 115.82(7) . . ?
C18 C13 C14 116.61(8) . . ?
C18 C13 C12 121.95(9) . . ?
C14 C13 C12 121.44(9) . . ?
F14 C14 C15 118.34(9) . . ?
F14 C14 C13 119.31(9) . . ?
C15 C14 C13 122.35(9) . . ?
F15 C15 C16 119.64(9) . . ?
F15 C15 C14 120.99(10) . . ?
C16 C15 C14 119.37(9) . . ?
F16 C16 C17 119.74(10) . . ?
F16 C16 C15 120.37(10) . . ?
C17 C16 C15 119.90(9) . . ?
F17 C17 C16 119.63(9) . . ?
F17 C17 C18 120.98(10) . . ?
C16 C17 C18 119.39(9) . . ?
F18 C18 C17 118.01(9) . . ?
F18 C18 C13 119.61(9) . . ?
C17 C18 C13 122.38(9) . . ?
C32 C31 C3 178.16(9) . . ?
C31 C32 C33 176.61(10) . . ?
C38 C33 C34 117.76(8) . . ?
C38 C33 C32 119.81(8) . . ?
C34 C33 C32 122.42(8) . . ?
C35 C34 C33 121.18(8) . . ?
C35 C34 H34 119.4 . . ?
C33 C34 H34 119.4 . . ?
C34 C35 C36 121.32(8) . . ?
C34 C35 H35 119.3 . . ?
C36 C35 H35 119.3 . . ?
N1 C36 C35 121.62(8) . . ?
N1 C36 C37 121.21(8) . . ?
C35 C36 C37 117.17(8) . . ?
C38 C37 C36 120.97(8) . . ?
C38 C37 H37 119.5 . . ?
C36 C37 H37 119.5 . . ?
C37 C38 C33 121.60(8) . . ?
C37 C38 H38 119.2 . . ?
C33 C38 H38 119.2 . . ?

_refine_diff_density_max         0.807
_refine_diff_density_min         -0.238
_refine_diff_density_rms         0.088

_shelx_res_file                  
;

TITL SS170131_0m_a.res in P-1
    SS170131_0m_a.res
    created by SHELXL-2016/6 at 13:01:34 on 16-Feb-2018
REM Old TITL SS170131_0m in P-1
REM SHELXT solution in P-1
REM R1 0.124,  Rweak 0.005,  Alpha 0.026,  Orientation as input
REM Formula found by SHELXT:  C22 F5 N2 O2
CELL  0.71073   7.6139  10.1143  12.8470   95.814   92.348   93.463
ZERR    1.000   0.0006   0.0008   0.0010    0.002    0.002    0.002
LATT  1
SFAC C H F N O
UNIT 46 34 10 2 4
TEMP -173.160
SIZE 0.50 0.50 1.00
L.S. 10
BOND $H
LIST 6
acta
FMAP 2
PLAN 20
WGHT    0.075800    0.356900
FVAR       0.59243
N1    4    0.235575    1.345064    0.868206    11.00000    0.03174    0.01135 =
         0.01673   -0.00162    0.00426    0.00753
C1    1    0.354056    0.412043    0.468773    11.00000    0.00878    0.00978 =
         0.01357   -0.00098    0.00023    0.00094
C2    1    0.331875    0.536865    0.521491    11.00000    0.01023    0.01022 =
         0.01548   -0.00125    0.00127    0.00185
AFIX  43
H2    2    0.216303    0.561323    0.536361    11.00000   -1.20000
AFIX   0
C3    1    0.475667    0.627376    0.553192    11.00000    0.01087    0.00926 =
         0.01303   -0.00129    0.00091    0.00173
C11   1    0.188919    0.325928    0.441516    11.00000    0.01046    0.01034 =
         0.01826   -0.00106   -0.00022    0.00093
O11   5    0.056922    0.335142    0.490271    11.00000    0.01180    0.02111 =
         0.03236   -0.00794    0.00608   -0.00186
C12   1    0.051660    0.144361    0.330733    11.00000    0.01137    0.01514 =
         0.03162   -0.00795    0.00039   -0.00276
AFIX  23
H12A  2   -0.032561    0.180966    0.282177    11.00000   -1.20000
H12B  2   -0.009629    0.126158    0.394764    11.00000   -1.20000
AFIX   0
C51   1    0.335361    1.360061    1.057359    11.00000    0.03041    0.02206 =
         0.02082   -0.00411   -0.00160    0.00243
AFIX 137
H51A  2    0.412414    1.286964    1.042450    11.00000   -1.50000
H51B  2    0.289697    1.356332    1.127294    11.00000   -1.50000
H51C  2    0.402445    1.445339    1.054642    11.00000   -1.50000
PART 0
AFIX   0
C50   1    0.182256    1.346920    0.976030    11.00000    0.02328    0.01706 =
         0.01855   -0.00290    0.00352    0.00645
AFIX  23
H50A  2    0.110372    1.263714    0.983127    11.00000   -1.20000
H50B  2    0.106744    1.422221    0.991063    11.00000   -1.20000
AFIX   0
C41   1    0.083319    1.501161    0.761821    11.00000    0.03103    0.02440 =
         0.02817    0.00211   -0.00087    0.01102
AFIX 137
H41A  2    0.099173    1.589546    0.737272    11.00000   -1.50000
H41B  2   -0.017183    1.498950    0.807032    11.00000   -1.50000
H41C  2    0.061280    1.433876    0.701507    11.00000   -1.50000
AFIX   0
C40   1    0.249196    1.471790    0.823472    11.00000    0.02552    0.01024 =
         0.02284   -0.00198    0.00003    0.00281
AFIX  23
H40A  2    0.349178    1.471782    0.776573    11.00000   -1.20000
H40B  2    0.275617    1.544207    0.880797    11.00000   -1.20000
AFIX   0
O12   5    0.202740    0.238614    0.357124    11.00000    0.01325    0.01791 =
         0.02385   -0.00890    0.00284   -0.00486
C13   1    0.119841    0.018990    0.279755    11.00000    0.01272    0.01288 =
         0.01776   -0.00188   -0.00061   -0.00126
C14   1    0.163315   -0.083932    0.337482    11.00000    0.01797    0.01916 =
         0.01402    0.00030   -0.00023   -0.00054
F14   3    0.148159   -0.069804    0.441297    11.00000    0.03947    0.03835 =
         0.01377    0.00157    0.00128    0.00096
C15   1    0.223985   -0.201207    0.291742    11.00000    0.02160    0.01548 =
         0.02165    0.00510   -0.00085    0.00179
F15   3    0.265249   -0.298386    0.349387    11.00000    0.03835    0.02451 =
         0.03665    0.01513   -0.00280    0.00606
C16   1    0.244756   -0.216755    0.184986    11.00000    0.02017    0.01335 =
         0.02357   -0.00223    0.00240    0.00164
F16   3    0.302639   -0.329377    0.139129    11.00000    0.03495    0.01763 =
         0.04283   -0.00837    0.00743    0.00632
C17   1    0.205228   -0.115535    0.125180    11.00000    0.02329    0.01958 =
         0.01481   -0.00090    0.00331   -0.00013
F17   3    0.226783   -0.130808    0.021825    11.00000    0.04910    0.03737 =
         0.01548   -0.00159    0.00867    0.00247
C18   1    0.143298    0.000026    0.173012    11.00000    0.02020    0.01474 =
         0.01760    0.00338   -0.00025    0.00028
F18   3    0.103478    0.095749    0.112601    11.00000    0.04221    0.02413 =
         0.02891    0.01361    0.00035    0.00574
C31   1    0.440812    0.755529    0.603203    11.00000    0.01188    0.01144 =
         0.01717   -0.00211    0.00143    0.00169
C32   1    0.406391    0.862789    0.644832    11.00000    0.01225    0.01219 =
         0.01857   -0.00291    0.00136    0.00182
C33   1    0.365983    0.986389    0.699870    11.00000    0.01271    0.01018 =
         0.01728   -0.00324    0.00104    0.00150
C34   1    0.353810    1.103132    0.650403    11.00000    0.01982    0.01312 =
         0.01489   -0.00217    0.00247    0.00290
AFIX  43
H34   2    0.374827    1.101286    0.577904    11.00000   -1.20000
AFIX   0
C35   1    0.311627    1.221249    0.705456    11.00000    0.02392    0.01142 =
         0.01571   -0.00010    0.00232    0.00428
AFIX  43
H35   2    0.304474    1.298820    0.669930    11.00000   -1.20000
AFIX   0
C36   1    0.279081    1.228491    0.813330    11.00000    0.01729    0.01062 =
         0.01569   -0.00209    0.00112    0.00338
C37   1    0.292418    1.110552    0.862745    11.00000    0.02088    0.01165 =
         0.01474   -0.00110    0.00233    0.00351
AFIX  43
H37   2    0.271559    1.111694    0.935223    11.00000   -1.20000
AFIX   0
C38   1    0.335490    0.993260    0.806984    11.00000    0.01888    0.01061 =
         0.01722   -0.00063    0.00168    0.00246
AFIX  43
H38   2    0.344537    0.915670    0.842295    11.00000   -1.20000
PART 1
PART 0
PART 1
PART 0
PART 2
REM #####
AFIX   0
HKLF 4


REM  SS170131_0m_a.res in P-1
REM R1 =  0.0538 for    7682 Fo > 4sig(Fo)  and  0.0746 for all   10179 data
REM    282 parameters refined using      0 restraints

END

WGHT      0.0758      0.3569

REM Highest difference peak  0.807,  deepest hole -0.238,  1-sigma level  0.088
Q1    1   0.4398  0.3953  0.4587  11.00000  0.05    0.81
Q2    1   0.4241  0.8004  0.6360  11.00000  0.05    0.76
Q3    1   0.1353 -0.0330  0.3069  11.00000  0.05    0.70
Q4    1   0.3415  0.4781  0.4894  11.00000  0.05    0.70
Q5    1   0.2253 -0.1654  0.1542  11.00000  0.05    0.69
Q6    1   0.3343  1.1618  0.6798  11.00000  0.05    0.69
Q7    1   0.2002 -0.1398  0.3212  11.00000  0.05    0.68
Q8    1   0.1651 -0.0606  0.1475  11.00000  0.05    0.64
Q9    1   0.2866  1.1685  0.8364  11.00000  0.05    0.63
Q10   1   0.3454  0.9875  0.7507  11.00000  0.05    0.62
Q11   1   0.3542  1.0416  0.6727  11.00000  0.05    0.62
Q12   1   0.2668  0.3683  0.4556  11.00000  0.05    0.62
Q13   1   0.3196  1.0546  0.8379  11.00000  0.05    0.61
Q14   1   0.3968  0.5808  0.5372  11.00000  0.05    0.61
Q15   1   0.4616  0.6843  0.5824  11.00000  0.05    0.60
Q16   1   0.2192 -0.2160  0.2370  11.00000  0.05    0.59
Q17   1   0.1150  0.3370  0.4601  11.00000  0.05    0.58
Q18   1   0.2873  1.2231  0.7598  11.00000  0.05    0.58
Q19   1   0.3823  0.9214  0.6788  11.00000  0.05    0.57
Q20   1   0.1452  0.0225  0.2319  11.00000  0.05    0.54
;
_shelx_res_checksum              12092

_exptl_crystal_recrystallization_method 
'Re-crystallisation from solvent: Chloroform'
_exptl_crystal_preparation       Luminescent
####################################################################### 
# 
# This file contains crystal structure data downloaded from the 
# Cambridge Structural Database (CSD) hosted by the Cambridge 
# Crystallographic Data Centre (CCDC).
# 
# Full information about CCDC data access policies and citation 
# guidelines are available at http://www.ccdc.cam.ac.uk/access/V1 
# 
# Audit and citation data items may have been added by the CCDC. 
# Please retain this information to preserve the provenance of 
# this file and to allow appropriate attribution of the data. 
# 
#######################################################################

data_A-8_anis_5
_database_code_depnum_ccdc_archive 'CCDC 1826633'

# end validation reply form

_audit_update_record             
;
2018-02-28 deposited with the CCDC.
2018-05-24 downloaded from the CCDC.
;
# start Validation Reply Form
_vrf_PLAT213_A-8_anis_5          
;
PROBLEM: Atom C85A            has ADP max/min Ratio .....        5.2 prolat
RESPONSE: Disorder was modeled in two of the octyl chains at opposite ends of  the PE molecule.  In the C8_ chain, disorder only began after C83, and was  modeled as two chains close in space.  Atom C85A gives a large thermal  ellipsoid, which suggests further disorder or presence of hydrogen atoms.   Other attempts to solve and refine the positions of disordered carbons did not  lead to a different model in this octyl chain where refinement was stable, and  therefore further refinement of disorder within the disordered chain was not  attempted as it does not affect the chemical information provided by this  crystal structure.
;
# Added during the CSD deposition process: Wednesday 28 February 2018 04:42 PM
# end Validation Reply Form


# start validation reply form
_vrf_PLAT213_ALERT_2_A           
;
PROBLEM: Atom C85A            has ADP max/min Ratio .....        5.2 prolat
RESPONSE: Disorder was modeled in two of the octyl chains at opposite ends of
 the PE molecule.  In the C8_ chain, disorder only began after C83, and was
 modeled as two chains close in space.  Atom C85A gives a large thermal
 ellipsoid, which suggests further disorder or presence of hydrogen atoms. 
 Other attempts to solve and refine the positions of disordered carbons did not
 lead to a different model in this octyl chain where refinement was stable, and
 therefore further refinement of disorder within the disordered chain was not
 attempted as it does not affect the chemical information provided by this
 crystal structure.
;
# publcif _publ_body_element loop end

_audit_creation_method           SHELXL-2016/6
_shelx_SHELXL_version_number     2016/6
_chemical_name_systematic        A-8
_chemical_name_common            ?
_chemical_melting_point          ?
_chemical_formula_moiety         ?
_chemical_formula_sum            'C70 H82 F10 N2 O4'
_chemical_formula_weight         1205.37

loop_
_atom_type_symbol
_atom_type_description
_atom_type_scat_dispersion_real
_atom_type_scat_dispersion_imag
_atom_type_scat_source
C C 0.0181 0.0091 'International Tables Vol C Tables 4.2.6.8 and 6.1.1.4'
H H 0.0000 0.0000 'International Tables Vol C Tables 4.2.6.8 and 6.1.1.4'
F F 0.0727 0.0534 'International Tables Vol C Tables 4.2.6.8 and 6.1.1.4'
N N 0.0311 0.0180 'International Tables Vol C Tables 4.2.6.8 and 6.1.1.4'
O O 0.0492 0.0322 'International Tables Vol C Tables 4.2.6.8 and 6.1.1.4'

_space_group_crystal_system      monoclinic
_space_group_IT_number           14
_space_group_name_H-M_alt        'P 21/c'
_space_group_name_Hall           '-P 2ybc'

_shelx_space_group_comment       
;
The symmetry employed for this shelxl refinement is uniquely defined
by the following loop, which should always be used as a source of
symmetry information in preference to the above space-group names.
They are only intended as comments.
;

loop_
_space_group_symop_operation_xyz
'x, y, z'
'-x, y+1/2, -z+1/2'
'-x, -y, -z'
'x, -y-1/2, z-1/2'

_cell_length_a                   22.741
_cell_length_b                   7.648
_cell_length_c                   35.273
_cell_angle_alpha                90
_cell_angle_beta                 96.81
_cell_angle_gamma                90
_cell_volume                     6091.7
_cell_formula_units_Z            4
_cell_measurement_temperature    100(2)
_cell_measurement_reflns_used    9194
_cell_measurement_theta_min      2.52
_cell_measurement_theta_max      68.10

_exptl_crystal_description       Blade
_exptl_crystal_colour            Yellow
_exptl_crystal_density_meas      ?
_exptl_crystal_density_method    ?
_exptl_crystal_density_diffrn    1.314
_exptl_crystal_F_000             2552
_exptl_transmission_factor_min   0.6149
_exptl_transmission_factor_max   0.7533
_exptl_crystal_size_max          0.320
_exptl_crystal_size_mid          0.085
_exptl_crystal_size_min          0.030
_exptl_absorpt_coefficient_mu    0.846
_shelx_estimated_absorpt_T_min   0.773
_shelx_estimated_absorpt_T_max   0.975
_exptl_absorpt_correction_type   multi-scan
_exptl_absorpt_correction_T_min  0.6149
_exptl_absorpt_correction_T_max  0.7533
_exptl_absorpt_process_details   
;
 SADABS 2016/2: Krause, L., Herbst-Irmer, R., Sheldrick G.M. & Stalke D.,
 J. Appl. Cryst. 48 (2015) 3-10
;
_exptl_absorpt_special_details   ?
_diffrn_ambient_temperature      100(2)
_diffrn_radiation_wavelength     1.54184
_diffrn_radiation_type           CuK\a
_diffrn_radiation_source         'I\mS micro-focus sealed tube'
_diffrn_source                   
'I\mS micro-focus sealed tube, multilayer optics'
_diffrn_radiation_monochromator  'Incoatec I\mS multilayer optics'
_diffrn_measurement_device_type  'Bruker Smart APEX2 CCD'
_diffrn_measurement_method       '\f and \w scans'
_diffrn_detector_area_resol_mean 8.3
_diffrn_reflns_number            106366
_diffrn_reflns_av_unetI/netI     0.0398
_diffrn_reflns_av_R_equivalents  0.0744
_diffrn_reflns_limit_h_min       -27
_diffrn_reflns_limit_h_max       27
_diffrn_reflns_limit_k_min       -9
_diffrn_reflns_limit_k_max       9
_diffrn_reflns_limit_l_min       -42
_diffrn_reflns_limit_l_max       42
_diffrn_reflns_theta_min         1.956
_diffrn_reflns_theta_max         70.211
_diffrn_reflns_theta_full        67.684
_diffrn_measured_fraction_theta_max 0.985
_diffrn_measured_fraction_theta_full 1.000
_diffrn_reflns_Laue_measured_fraction_max 0.985
_diffrn_reflns_Laue_measured_fraction_full 1.000
_diffrn_reflns_point_group_measured_fraction_max 0.985
_diffrn_reflns_point_group_measured_fraction_full 1.000
_reflns_number_total             11434
_reflns_number_gt                9216
_reflns_threshold_expression     'I > 2\s(I)'
_reflns_Friedel_coverage         0.000
_reflns_Friedel_fraction_max     .
_reflns_Friedel_fraction_full    .

_reflns_special_details          
;
 Reflections were merged by SHELXL according to the crystal
 class for the calculation of statistics and refinement.
 
 _reflns_Friedel_fraction is defined as the number of unique
 Friedel pairs measured divided by the number that would be
 possible theoretically, ignoring centric projections and
 systematic absences.
;

_computing_data_collection       ?
_computing_cell_refinement       ?
_computing_data_reduction        ?
_computing_structure_solution    'SHELXT 2014/5 (Sheldrick, 2014)'
_computing_structure_refinement  'SHELXL-2016/6 (Sheldrick, 2016)'
_computing_molecular_graphics    ?
_computing_publication_material  ?
_refine_special_details          ?
_refine_ls_structure_factor_coef Fsqd
_refine_ls_matrix_type           full
_refine_ls_weighting_scheme      calc
_refine_ls_weighting_details     
'w=1/[\s^2^(Fo^2^)+(0.0036P)^2^+17.0956P] where P=(Fo^2^+2Fc^2^)/3'
_atom_sites_solution_primary     ?
_atom_sites_solution_secondary   ?
_atom_sites_solution_hydrogens   mixed
_refine_ls_hydrogen_treatment    mixed
_refine_ls_extinction_method     none
_refine_ls_extinction_coef       .
_refine_ls_number_reflns         11434
_refine_ls_number_parameters     979
_refine_ls_number_restraints     308
_refine_ls_R_factor_all          0.1071
_refine_ls_R_factor_gt           0.0901
_refine_ls_wR_factor_ref         0.1794
_refine_ls_wR_factor_gt          0.1722
_refine_ls_goodness_of_fit_ref   1.159
_refine_ls_restrained_S_all      1.150
_refine_ls_shift/su_max          0.000
_refine_ls_shift/su_mean         0.000

loop_
_atom_site_label
_atom_site_type_symbol
_atom_site_fract_x
_atom_site_fract_y
_atom_site_fract_z
_atom_site_U_iso_or_equiv
_atom_site_adp_type
_atom_site_occupancy
_atom_site_site_symmetry_order
_atom_site_calc_flag
_atom_site_refinement_flags_posn
_atom_site_refinement_flags_adp
_atom_site_refinement_flags_occupancy
_atom_site_disorder_assembly
_atom_site_disorder_group
F14 F 0.63890(10) 0.9865(3) 0.61166(7) 0.0522(7) Uani 1 1 d . . . . .
F15 F 0.56555(12) 0.8368(3) 0.65718(7) 0.0524(6) Uani 1 1 d . . . . .
F16 F 0.44723(11) 0.8341(3) 0.63577(7) 0.0461(6) Uani 1 1 d . . . . .
F17 F 0.40245(9) 0.9851(3) 0.56842(7) 0.0461(6) Uani 1 1 d . . . . .
F18 F 0.47503(9) 1.1274(3) 0.52245(6) 0.0374(5) Uani 1 1 d . . . . .
F44 F 1.03498(13) 0.3965(4) 0.47169(8) 0.0671(8) Uani 1 1 d . . . . .
F45 F 1.10419(12) 0.5260(4) 0.42153(9) 0.0719(9) Uani 1 1 d . . . . .
F46 F 1.05643(12) 0.6077(3) 0.34958(9) 0.0632(8) Uani 1 1 d . . . . .
F47 F 0.94148(13) 0.5396(4) 0.32660(9) 0.0762(9) Uani 1 1 d . . . . .
F48 F 0.87247(12) 0.3943(4) 0.37572(10) 0.0769(10) Uani 1 1 d . . . . .
O11 O 0.69573(12) 1.1632(3) 0.50344(9) 0.0451(7) Uani 1 1 d . . . . .
O12 O 0.63828(11) 0.9817(3) 0.53163(8) 0.0389(7) Uani 1 1 d . . . . .
O41 O 0.83838(12) 0.3015(3) 0.50547(8) 0.0430(7) Uani 1 1 d . . . . .
O42 O 0.87350(13) 0.4684(4) 0.46103(9) 0.0489(8) Uani 1 1 d . . . . .
N36 N 1.10254(14) 1.0300(5) 0.37322(10) 0.0410(8) Uani 1 1 d . . . . .
N66 N 0.40926(13) 0.4061(4) 0.61641(9) 0.0330(7) Uani 1 1 d . . . . .
C1 C 0.72356(16) 0.8632(5) 0.50957(10) 0.0298(8) Uani 1 1 d . . . . .
C2 C 0.77548(17) 0.8986(5) 0.49391(11) 0.0339(8) Uani 1 1 d . . . . .
C3 C 0.81552(16) 0.7684(5) 0.48628(11) 0.0344(9) Uani 1 1 d . . . . .
C4 C 0.80254(17) 0.5949(5) 0.49615(11) 0.0358(9) Uani 1 1 d . . . . .
C5 C 0.75176(17) 0.5598(5) 0.51312(11) 0.0330(8) Uani 1 1 d . . . . .
C6 C 0.71081(16) 0.6896(5) 0.51973(10) 0.0312(8) Uani 1 1 d . . . . .
C11 C 0.68515(16) 1.0191(5) 0.51410(10) 0.0300(8) Uani 1 1 d . . . . .
C12 C 0.60216(17) 1.1296(5) 0.54002(13) 0.0342(9) Uani 1 1 d . . . . .
C13 C 0.55961(15) 1.0588(5) 0.56561(11) 0.0297(8) Uani 1 1 d . . . . .
C14 C 0.58027(16) 0.9848(5) 0.60024(11) 0.0362(9) Uani 1 1 d . . . . .
C15 C 0.54344(18) 0.9091(5) 0.62389(11) 0.0369(9) Uani 1 1 d . . . . .
C16 C 0.48334(17) 0.9094(5) 0.61284(11) 0.0335(8) Uani 1 1 d . . . . .
C17 C 0.46090(16) 0.9850(5) 0.57912(11) 0.0324(8) Uani 1 1 d . . . . .
C18 C 0.49863(16) 1.0570(4) 0.55576(10) 0.0283(8) Uani 1 1 d . . . . .
C31 C 0.86653(18) 0.8193(5) 0.46855(12) 0.0412(10) Uani 1 1 d . . . . .
C32 C 0.90718(18) 0.8643(5) 0.45241(13) 0.0405(10) Uani 1 1 d . . . . .
C33 C 0.95726(17) 0.9119(5) 0.43266(12) 0.0389(10) Uani 1 1 d . . . . .
C34 C 1.01438(18) 0.9237(5) 0.45152(13) 0.0406(10) Uani 1 1 d . . . . .
C35 C 1.06212(18) 0.9654(6) 0.43234(12) 0.0407(10) Uani 1 1 d . . . . .
C36 C 1.05531(16) 0.9946(5) 0.39289(12) 0.0377(9) Uani 1 1 d . . . . .
C37 C 0.99723(17) 0.9841(5) 0.37398(13) 0.0382(9) Uani 1 1 d . . . . .
C38 C 0.94952(18) 0.9443(6) 0.39351(13) 0.0420(10) Uani 1 1 d . . . . .
C41 C 0.83996(17) 0.4394(5) 0.48888(12) 0.0378(9) Uani 1 1 d . . . . .
C42 C 0.9115(2) 0.3244(6) 0.45267(17) 0.0542(14) Uani 1 1 d . . . . .
C43 C 0.95120(19) 0.3938(6) 0.42517(14) 0.0489(12) Uani 1 1 d . . . . .
C44 C 1.0104(2) 0.4293(6) 0.43593(14) 0.0506(12) Uani 1 1 d . . . . .
C45 C 1.04630(19) 0.4967(6) 0.41067(15) 0.0510(12) Uani 1 1 d . . . . .
C46 C 1.0230(2) 0.5376(5) 0.37452(15) 0.0500(12) Uani 1 1 d . . . . .
C47 C 0.9640(2) 0.5033(6) 0.36251(15) 0.0542(12) Uani 1 1 d . . . . .
C48 C 0.92958(19) 0.4315(6) 0.38807(16) 0.0549(13) Uani 1 1 d . . . . .
C61 C 0.65820(17) 0.6387(5) 0.53606(11) 0.0330(8) Uani 1 1 d . . . . .
C62 C 0.61545(17) 0.5907(5) 0.55015(11) 0.0321(8) Uani 1 1 d . . . . .
C63 C 0.56299(16) 0.5442(4) 0.56680(11) 0.0304(8) Uani 1 1 d . . . . .
C64 C 0.56583(16) 0.4722(5) 0.60319(11) 0.0324(8) Uani 1 1 d . . . . .
C65 C 0.51581(16) 0.4298(5) 0.61970(11) 0.0302(8) Uani 1 1 d . . . . .
C66 C 0.45897(15) 0.4498(5) 0.59972(11) 0.0299(8) Uani 1 1 d . . . . .
C67 C 0.45585(17) 0.5187(5) 0.56276(11) 0.0355(9) Uani 1 1 d . . . . .
C68 C 0.50659(18) 0.5663(5) 0.54704(11) 0.0342(9) Uani 1 1 d . . . . .
C71 C 1.16158(17) 1.0610(6) 0.39297(13) 0.0468(11) Uani 1 1 d . . . . .
H71A H 1.157633 1.125621 0.416863 0.056 Uiso 1 1 calc R U . . .
H71B H 1.183446 1.137131 0.376764 0.056 Uiso 1 1 calc R U . . .
C72 C 1.19858(18) 0.8960(6) 0.40298(12) 0.0474(11) Uani 1 1 d . . . . .
H72A H 1.238561 0.931469 0.414607 0.057 Uiso 1 1 calc R U . . .
H72B H 1.180026 0.828401 0.422348 0.057 Uiso 1 1 calc R U . . .
C73 C 1.20491(16) 0.7781(6) 0.36912(11) 0.0401(10) Uani 1 1 d . . . . .
H73A H 1.222658 0.846552 0.349543 0.048 Uiso 1 1 calc R U . . .
H73B H 1.164936 0.740916 0.357823 0.048 Uiso 1 1 calc R U . . .
C74 C 1.24265(17) 0.6151(6) 0.37857(12) 0.0430(10) Uani 1 1 d . . . . .
H74A H 1.283973 0.650810 0.387013 0.052 Uiso 1 1 calc R U . . .
H74B H 1.227599 0.551772 0.399921 0.052 Uiso 1 1 calc R U . . .
C75 C 1.24186(17) 0.4926(6) 0.34433(12) 0.0408(10) Uani 1 1 d . . . . .
H75A H 1.200477 0.455798 0.336476 0.049 Uiso 1 1 calc R U . . .
H75B H 1.255339 0.558687 0.322818 0.049 Uiso 1 1 calc R U . . .
C76 C 1.27991(17) 0.3304(6) 0.35120(12) 0.0419(10) Uani 1 1 d . . . . .
H76A H 1.270489 0.273409 0.374949 0.050 Uiso 1 1 calc R U . . .
H76B H 1.321999 0.366456 0.355289 0.050 Uiso 1 1 calc R U . . .
C77 C 1.27217(18) 0.1967(6) 0.31888(12) 0.0440(10) Uani 1 1 d . . . . .
H77A H 1.292824 0.087418 0.327661 0.053 Uiso 1 1 calc R U . . .
H77B H 1.229522 0.169264 0.312934 0.053 Uiso 1 1 calc R U . . .
C78 C 1.2959(2) 0.2586(6) 0.28261(12) 0.0487(11) Uani 1 1 d . . . . .
H78A H 1.293866 0.162641 0.264104 0.073 Uiso 1 1 calc R U . . .
H78B H 1.337117 0.296273 0.288675 0.073 Uiso 1 1 calc R U . . .
H78C H 1.271929 0.356957 0.271702 0.073 Uiso 1 1 calc R U . . .
C81 C 1.09605(18) 1.0407(6) 0.33171(12) 0.0382(9) Uani 1 1 d . . . . .
C82 C 1.07948(19) 1.2211(6) 0.31533(15) 0.0459(11) Uani 1 1 d . . . . .
C83 C 1.0828(3) 1.2288(8) 0.27273(18) 0.0644(16) Uani 1 1 d . . . . .
C91 C 0.41180(16) 0.3902(5) 0.65753(11) 0.0343(9) Uani 1 1 d . . . . .
H91A H 0.374092 0.434231 0.665320 0.041 Uiso 1 1 calc R U . . .
H91B H 0.443906 0.466702 0.669476 0.041 Uiso 1 1 calc R U . . .
C92 C 0.42227(17) 0.2055(5) 0.67336(11) 0.0369(9) Uani 1 1 d . . . . .
H92A H 0.391546 0.126343 0.660699 0.044 Uiso 1 1 calc R U . . .
H92B H 0.461305 0.163237 0.667422 0.044 Uiso 1 1 calc R U . . .
C93 C 0.42056(18) 0.1990(5) 0.71634(11) 0.0391(9) Uani 1 1 d . . . . .
H93A H 0.381075 0.238892 0.721933 0.047 Uiso 1 1 calc R U . . .
H93B H 0.450239 0.282340 0.728647 0.047 Uiso 1 1 calc R U . . .
C94 C 0.43271(19) 0.0187(5) 0.73424(13) 0.0430(10) Uani 1 1 d . . . . .
H94A H 0.470055 -0.027154 0.726262 0.052 Uiso 1 1 calc R U . . .
H94B H 0.438507 0.031417 0.762370 0.052 Uiso 1 1 calc R U . . .
C95 C 0.3837(2) -0.1140(5) 0.72355(12) 0.0441(10) Uani 1 1 d . . . . .
H95A H 0.375323 -0.118344 0.695375 0.053 Uiso 1 1 calc R U . . .
H95B H 0.347323 -0.073341 0.733679 0.053 Uiso 1 1 calc R U . . .
C96 C 0.3981(2) -0.2989(6) 0.73839(13) 0.0505(11) Uani 1 1 d . . . . .
H96A H 0.364241 -0.375889 0.729526 0.061 Uiso 1 1 calc R U . . .
H96B H 0.432869 -0.342115 0.726759 0.061 Uiso 1 1 calc R U . . .
C97 C 0.4110(2) -0.3161(6) 0.78130(12) 0.0460(10) Uani 1 1 d . . . . .
H97A H 0.447147 -0.248201 0.790014 0.055 Uiso 1 1 calc R U . . .
H97B H 0.419418 -0.440409 0.787675 0.055 Uiso 1 1 calc R U . . .
C98 C 0.36121(19) -0.2542(6) 0.80313(12) 0.0457(10) Uani 1 1 d . . . . .
H98A H 0.357076 -0.127001 0.800624 0.069 Uiso 1 1 calc R U . . .
H98B H 0.370339 -0.284953 0.830157 0.069 Uiso 1 1 calc R U . . .
H98C H 0.324081 -0.310499 0.792699 0.069 Uiso 1 1 calc R U . . .
H2 H 1.1342(17) 1.005(5) 0.3223(10) 0.031(10) Uiso 1 1 d . . . . .
H5 H 0.7404(15) 0.441(5) 0.5197(10) 0.023(9) Uiso 1 1 d . . . . .
H6 H 1.0683(18) 0.949(6) 0.3204(11) 0.042(12) Uiso 1 1 d . . . . .
H7 H 1.0200(16) 0.910(5) 0.4785(11) 0.030(10) Uiso 1 1 d . . . . .
H10 H 0.6039(17) 0.461(5) 0.6178(11) 0.035(11) Uiso 1 1 d . . . . .
H11 H 0.9332(17) 0.293(5) 0.4770(11) 0.034(11) Uiso 1 1 d . . . . .
H12 H 0.9895(15) 1.008(5) 0.3473(11) 0.027(10) Uiso 1 1 d . . . . .
H13 H 0.5222(16) 0.385(5) 0.6458(11) 0.032(10) Uiso 1 1 d . . . . .
H14 H 0.909(2) 0.936(6) 0.3778(12) 0.051(13) Uiso 1 1 d . . . . .
H18 H 0.5039(18) 0.614(6) 0.5224(12) 0.042(12) Uiso 1 1 d . . . . .
H20 H 0.888(2) 0.222(7) 0.4420(14) 0.063(16) Uiso 1 1 d . . . . .
H22 H 0.5808(16) 1.176(5) 0.5150(10) 0.028(10) Uiso 1 1 d . . . . .
H32 H 0.6301(17) 1.221(6) 0.5524(11) 0.039(11) Uiso 1 1 d . . . . .
H33 H 0.7852(17) 1.015(5) 0.4891(11) 0.035(11) Uiso 1 1 d . . . . .
H47 H 0.4177(19) 0.540(6) 0.5467(12) 0.045(12) Uiso 1 1 d . . . . .
H55 H 1.102(2) 0.973(6) 0.4471(12) 0.052(13) Uiso 1 1 d . . . . .
H82 H 1.105(2) 1.297(7) 0.3288(15) 0.075(18) Uiso 1 1 d . . . . .
H83 H 1.0396(19) 1.251(6) 0.3216(11) 0.045(12) Uiso 1 1 d . . . . .
H84 H 1.121(2) 1.195(6) 0.2688(13) 0.057(14) Uiso 1 1 d . . . . .
H85 H 1.057(2) 1.119(7) 0.2602(14) 0.064(15) Uiso 1 1 d . . . . .
C51A C 0.3520(4) 0.3509(11) 0.5959(3) 0.040(2) Uani 0.575(7) 1 d . U P A 1
H51A H 0.341435 0.234798 0.605534 0.048 Uiso 0.575(7) 1 calc R U P A 1
H51B H 0.356238 0.338349 0.568434 0.048 Uiso 0.575(7) 1 calc R U P A 1
C52A C 0.3017(3) 0.4785(10) 0.6004(2) 0.0431(19) Uani 0.575(7) 1 d . U P A 1
H52A H 0.263832 0.427920 0.588604 0.052 Uiso 0.575(7) 1 calc R U P A 1
H52B H 0.298763 0.497254 0.627835 0.052 Uiso 0.575(7) 1 calc R U P A 1
C53A C 0.3119(3) 0.6495(12) 0.5819(3) 0.0408(19) Uani 0.575(7) 1 d . U P A 1
H53A H 0.309545 0.632562 0.553954 0.049 Uiso 0.575(7) 1 calc R U P A 1
H53B H 0.352245 0.691465 0.591093 0.049 Uiso 0.575(7) 1 calc R U P A 1
C54A C 0.2654(5) 0.7932(14) 0.5906(4) 0.044(2) Uani 0.575(7) 1 d . U P A 1
H54A H 0.264569 0.885079 0.570805 0.053 Uiso 0.575(7) 1 calc R U P A 1
H54B H 0.225688 0.738425 0.588224 0.053 Uiso 0.575(7) 1 calc R U P A 1
C55A C 0.2760(4) 0.8777(11) 0.6283(2) 0.0439(19) Uani 0.575(7) 1 d . U P A 1
H55A H 0.316211 0.929577 0.631213 0.053 Uiso 0.575(7) 1 calc R U P A 1
H55B H 0.275278 0.786940 0.648285 0.053 Uiso 0.575(7) 1 calc R U P A 1
C56A C 0.2307(5) 1.0228(16) 0.6354(3) 0.048(3) Uani 0.575(7) 1 d . U P A 1
H56A H 0.192278 0.961755 0.635316 0.058 Uiso 0.575(7) 1 calc R U P A 1
H56B H 0.226911 1.095996 0.612053 0.058 Uiso 0.575(7) 1 calc R U P A 1
C57A C 0.2341(8) 1.164(2) 0.6718(5) 0.099(5) Uani 0.575(7) 1 d . U P A 1
H57A H 0.219313 1.092882 0.692189 0.119 Uiso 0.575(7) 1 calc R U P A 1
H57B H 0.277245 1.174353 0.679467 0.119 Uiso 0.575(7) 1 calc R U P A 1
C58A C 0.2140(8) 1.327(2) 0.6789(5) 0.102(6) Uani 0.575(7) 1 d . U P A 1
H58A H 0.171608 1.335070 0.669874 0.154 Uiso 0.575(7) 1 calc R U P A 1
H58B H 0.235655 1.414083 0.665612 0.154 Uiso 0.575(7) 1 calc R U P A 1
H58C H 0.220169 1.350057 0.706470 0.154 Uiso 0.575(7) 1 calc R U P A 1
C84A C 1.0770(5) 1.450(2) 0.2608(4) 0.105(5) Uani 0.575(7) 1 d . U P A 1
H84A H 1.049213 1.458964 0.237065 0.126 Uiso 0.575(7) 1 calc R U P A 1
H84B H 1.057991 1.508956 0.281139 0.126 Uiso 0.575(7) 1 calc R U P A 1
C85A C 1.1173(7) 1.526(2) 0.2564(6) 0.166(10) Uani 0.575(7) 1 d . . P A 1
H85A H 1.144548 1.449074 0.244193 0.199 Uiso 0.575(7) 1 calc R U P A 1
H85B H 1.137584 1.560235 0.281711 0.199 Uiso 0.575(7) 1 calc R U P A 1
C86A C 1.1580(7) 1.790(2) 0.2459(4) 0.080(4) Uani 0.575(7) 1 d . U P A 1
H86A H 1.143464 1.910610 0.240841 0.096 Uiso 0.575(7) 1 calc R U P A 1
H86B H 1.167507 1.779412 0.273967 0.096 Uiso 0.575(7) 1 calc R U P A 1
C87A C 1.2141(9) 1.776(4) 0.2298(6) 0.073(5) Uani 0.575(7) 1 d . U P A 1
H87A H 1.206347 1.770667 0.201854 0.109 Uiso 0.575(7) 1 calc R U P A 1
H87B H 1.234778 1.669156 0.239278 0.109 Uiso 0.575(7) 1 calc R U P A 1
H87C H 1.238803 1.877796 0.237306 0.109 Uiso 0.575(7) 1 calc R U P A 1
C88A C 1.1075(8) 1.672(3) 0.2348(5) 0.127(5) Uani 0.575(7) 1 d . U P A 1
H88A H 1.069928 1.728801 0.239719 0.152 Uiso 0.575(7) 1 calc R U P A 1
H88B H 1.105040 1.643154 0.207344 0.152 Uiso 0.575(7) 1 calc R U P A 1
C51B C 0.3504(5) 0.4436(18) 0.5944(4) 0.045(3) Uani 0.425(7) 1 d . U P A 2
H51C H 0.320944 0.359556 0.602183 0.054 Uiso 0.425(7) 1 calc R U P A 2
H51D H 0.353160 0.425633 0.566885 0.054 Uiso 0.425(7) 1 calc R U P A 2
C52B C 0.3280(6) 0.6348(17) 0.6006(4) 0.055(3) Uani 0.425(7) 1 d . U P A 2
H52C H 0.332495 0.660560 0.628309 0.066 Uiso 0.425(7) 1 calc R U P A 2
H52D H 0.353188 0.718211 0.588358 0.066 Uiso 0.425(7) 1 calc R U P A 2
C53B C 0.2664(5) 0.6614(19) 0.5851(4) 0.060(3) Uani 0.425(7) 1 d . U P A 2
H53C H 0.240815 0.582727 0.598201 0.072 Uiso 0.425(7) 1 calc R U P A 2
H53D H 0.261330 0.631150 0.557586 0.072 Uiso 0.425(7) 1 calc R U P A 2
C54B C 0.2474(8) 0.850(2) 0.5900(6) 0.064(4) Uani 0.425(7) 1 d . U P A 2
H54C H 0.274957 0.926321 0.577883 0.076 Uiso 0.425(7) 1 calc R U P A 2
H54D H 0.207666 0.865054 0.575496 0.076 Uiso 0.425(7) 1 calc R U P A 2
C55B C 0.2444(8) 0.917(2) 0.6301(4) 0.068(4) Uani 0.425(7) 1 d . U P A 2
H55C H 0.216148 0.844227 0.642539 0.082 Uiso 0.425(7) 1 calc R U P A 2
H55D H 0.283913 0.904676 0.645040 0.082 Uiso 0.425(7) 1 calc R U P A 2
C56B C 0.2257(10) 1.102(2) 0.6302(6) 0.077(5) Uani 0.425(7) 1 d . U P A 2
H56C H 0.182226 1.116968 0.624983 0.093 Uiso 0.425(7) 1 calc R U P A 2
H56D H 0.246297 1.176679 0.613130 0.093 Uiso 0.425(7) 1 calc R U P A 2
C57B C 0.2486(6) 1.122(2) 0.6712(6) 0.053(3) Uani 0.425(7) 1 d . U P A 2
H57C H 0.288222 1.176450 0.675818 0.063 Uiso 0.425(7) 1 calc R U P A 2
H57D H 0.246489 1.013908 0.686531 0.063 Uiso 0.425(7) 1 calc R U P A 2
C58B C 0.1959(7) 1.252(2) 0.6740(8) 0.089(8) Uani 0.425(7) 1 d . U P A 2
H58D H 0.188385 1.318514 0.650126 0.133 Uiso 0.425(7) 1 calc R U P A 2
H58E H 0.206071 1.332659 0.695305 0.133 Uiso 0.425(7) 1 calc R U P A 2
H58F H 0.160245 1.186042 0.678123 0.133 Uiso 0.425(7) 1 calc R U P A 2
C84B C 1.0554(7) 1.3809(15) 0.2475(4) 0.059(3) Uani 0.425(7) 1 d . U P A 2
H84C H 1.022401 1.335440 0.229301 0.070 Uiso 0.425(7) 1 calc R U P A 2
H84D H 1.038926 1.469181 0.263862 0.070 Uiso 0.425(7) 1 calc R U P A 2
C85B C 1.1006(6) 1.4662(17) 0.2256(4) 0.068(4) Uani 0.425(7) 1 d . U P A 2
H85C H 1.104402 1.389787 0.203398 0.081 Uiso 0.425(7) 1 calc R U P A 2
H85D H 1.138845 1.458845 0.242208 0.081 Uiso 0.425(7) 1 calc R U P A 2
C86B C 1.1333(8) 1.799(2) 0.2364(5) 0.057(4) Uani 0.425(7) 1 d . U P A 2
H86C H 1.125866 1.914953 0.224231 0.068 Uiso 0.425(7) 1 calc R U P A 2
H86D H 1.118399 1.802900 0.261597 0.068 Uiso 0.425(7) 1 calc R U P A 2
C87B C 1.2015(11) 1.766(5) 0.2425(7) 0.078(8) Uani 0.425(7) 1 d . U P A 2
H87D H 1.209528 1.654000 0.255424 0.116 Uiso 0.425(7) 1 calc R U P A 2
H87E H 1.220793 1.860372 0.258307 0.116 Uiso 0.425(7) 1 calc R U P A 2
H87F H 1.216921 1.764527 0.217757 0.116 Uiso 0.425(7) 1 calc R U P A 2
C88B C 1.0963(7) 1.6529(18) 0.2102(4) 0.062(3) Uani 0.425(7) 1 d . U P A 2
H88C H 1.054021 1.687690 0.206925 0.075 Uiso 0.425(7) 1 calc R U P A 2
H88D H 1.110085 1.653613 0.184669 0.075 Uiso 0.425(7) 1 calc R U P A 2

loop_
_atom_site_aniso_label
_atom_site_aniso_U_11
_atom_site_aniso_U_22
_atom_site_aniso_U_33
_atom_site_aniso_U_23
_atom_site_aniso_U_13
_atom_site_aniso_U_12
F14 0.0328(12) 0.0574(16) 0.0630(16) 0.0037(13) -0.0085(11) -0.0033(12)
F15 0.0672(17) 0.0457(15) 0.0424(14) 0.0022(12) -0.0013(12) -0.0016(13)
F16 0.0559(14) 0.0337(13) 0.0536(14) -0.0031(11) 0.0266(12) -0.0062(11)
F17 0.0279(11) 0.0456(14) 0.0658(16) 0.0012(12) 0.0100(11) -0.0032(11)
F18 0.0364(12) 0.0313(12) 0.0445(13) 0.0016(10) 0.0048(10) 0.0049(10)
F44 0.0644(18) 0.071(2) 0.0688(19) 0.0036(16) 0.0190(15) 0.0194(16)
F45 0.0446(15) 0.074(2) 0.101(2) -0.0127(18) 0.0261(15) 0.0012(15)
F46 0.0616(17) 0.0410(15) 0.096(2) 0.0095(14) 0.0471(16) 0.0023(13)
F47 0.0678(19) 0.080(2) 0.083(2) 0.0395(18) 0.0172(16) 0.0096(17)
F48 0.0423(15) 0.081(2) 0.109(2) 0.0423(19) 0.0172(15) 0.0072(15)
O11 0.0465(17) 0.0226(14) 0.071(2) 0.0072(14) 0.0268(15) 0.0005(13)
O12 0.0335(14) 0.0227(13) 0.0638(18) 0.0048(13) 0.0201(13) 0.0020(11)
O41 0.0448(16) 0.0276(15) 0.0592(18) 0.0153(13) 0.0164(14) 0.0042(13)
O42 0.0478(17) 0.0320(15) 0.073(2) 0.0246(15) 0.0331(15) 0.0192(13)
N36 0.0271(16) 0.048(2) 0.049(2) 0.0045(17) 0.0088(14) 0.0060(15)
N66 0.0248(15) 0.0315(17) 0.0433(18) -0.0041(14) 0.0057(13) -0.0042(14)
C1 0.0314(19) 0.0281(19) 0.0304(19) 0.0024(15) 0.0049(15) 0.0020(16)
C2 0.037(2) 0.026(2) 0.040(2) 0.0057(17) 0.0083(17) -0.0027(17)
C3 0.033(2) 0.031(2) 0.041(2) 0.0093(17) 0.0133(16) 0.0045(17)
C4 0.037(2) 0.031(2) 0.041(2) 0.0106(17) 0.0112(17) 0.0054(17)
C5 0.037(2) 0.027(2) 0.037(2) 0.0080(16) 0.0098(16) 0.0014(17)
C6 0.037(2) 0.0255(19) 0.0325(19) 0.0000(15) 0.0094(16) -0.0023(16)
C11 0.0309(19) 0.0242(19) 0.035(2) -0.0019(15) 0.0052(15) -0.0032(16)
C12 0.0279(19) 0.0203(19) 0.056(3) -0.0018(18) 0.0104(18) -0.0001(16)
C13 0.0270(18) 0.0227(18) 0.040(2) -0.0027(15) 0.0066(15) 0.0005(15)
C14 0.0256(18) 0.038(2) 0.044(2) -0.0055(18) -0.0021(16) -0.0012(17)
C15 0.048(2) 0.031(2) 0.031(2) -0.0024(16) 0.0002(17) 0.0019(18)
C16 0.039(2) 0.0230(19) 0.042(2) -0.0063(16) 0.0159(17) -0.0051(16)
C17 0.0295(19) 0.0272(19) 0.042(2) -0.0033(16) 0.0093(16) -0.0040(16)
C18 0.0305(18) 0.0192(17) 0.0351(19) -0.0031(15) 0.0034(15) 0.0038(15)
C31 0.042(2) 0.030(2) 0.055(3) 0.0169(19) 0.018(2) 0.0108(18)
C32 0.039(2) 0.026(2) 0.060(3) 0.0150(19) 0.018(2) 0.0100(17)
C33 0.037(2) 0.024(2) 0.059(3) 0.0106(18) 0.0190(19) 0.0100(17)
C34 0.041(2) 0.035(2) 0.048(3) 0.0112(19) 0.0162(19) 0.0183(19)
C35 0.032(2) 0.043(2) 0.048(2) 0.001(2) 0.0105(18) 0.0107(19)
C36 0.0290(19) 0.033(2) 0.053(2) 0.0037(18) 0.0127(17) 0.0071(17)
C37 0.036(2) 0.032(2) 0.049(2) 0.0094(19) 0.0120(18) 0.0037(17)
C38 0.030(2) 0.035(2) 0.063(3) 0.012(2) 0.015(2) 0.0040(18)
C41 0.032(2) 0.031(2) 0.052(2) 0.0139(18) 0.0109(18) 0.0058(17)
C42 0.055(3) 0.032(2) 0.081(4) 0.022(2) 0.033(3) 0.021(2)
C43 0.042(2) 0.033(2) 0.076(3) 0.019(2) 0.028(2) 0.021(2)
C44 0.052(3) 0.039(3) 0.063(3) 0.005(2) 0.021(2) 0.021(2)
C45 0.039(2) 0.037(2) 0.082(4) -0.002(2) 0.025(2) 0.009(2)
C46 0.047(3) 0.028(2) 0.083(4) 0.009(2) 0.037(2) 0.0059(19)
C47 0.050(3) 0.044(3) 0.072(3) 0.023(2) 0.022(2) 0.010(2)
C48 0.036(2) 0.042(3) 0.091(4) 0.022(3) 0.025(2) 0.012(2)
C61 0.041(2) 0.0230(18) 0.036(2) 0.0033(16) 0.0096(17) 0.0012(16)
C62 0.039(2) 0.0200(18) 0.038(2) 0.0004(15) 0.0081(17) -0.0004(16)
C63 0.036(2) 0.0166(17) 0.041(2) -0.0027(15) 0.0132(16) -0.0037(15)
C64 0.0270(19) 0.0252(19) 0.045(2) 0.0042(17) 0.0045(16) -0.0006(16)
C65 0.0286(18) 0.0239(19) 0.039(2) 0.0028(16) 0.0056(16) -0.0015(15)
C66 0.0288(18) 0.0217(18) 0.039(2) -0.0049(15) 0.0051(15) -0.0014(15)
C67 0.033(2) 0.033(2) 0.040(2) -0.0011(17) 0.0004(17) 0.0039(17)
C68 0.044(2) 0.026(2) 0.033(2) -0.0014(16) 0.0046(17) 0.0037(17)
C71 0.030(2) 0.061(3) 0.051(3) 0.001(2) 0.0102(18) 0.000(2)
C72 0.031(2) 0.065(3) 0.047(2) 0.001(2) 0.0073(18) 0.010(2)
C73 0.0262(19) 0.052(3) 0.043(2) 0.002(2) 0.0069(16) 0.0003(18)
C74 0.0279(19) 0.055(3) 0.046(2) 0.005(2) 0.0054(17) 0.0058(19)
C75 0.0283(19) 0.049(3) 0.045(2) 0.006(2) 0.0034(17) 0.0002(18)
C76 0.0279(19) 0.049(3) 0.048(2) 0.002(2) 0.0028(17) -0.0033(19)
C77 0.031(2) 0.051(3) 0.050(2) 0.003(2) 0.0038(18) -0.0072(19)
C78 0.048(3) 0.048(3) 0.051(3) -0.003(2) 0.010(2) -0.003(2)
C81 0.0271(19) 0.039(2) 0.050(2) 0.0059(19) 0.0110(18) 0.0034(18)
C82 0.028(2) 0.038(2) 0.073(3) 0.009(2) 0.014(2) -0.0003(19)
C83 0.058(3) 0.054(3) 0.087(4) 0.035(3) 0.030(3) 0.017(3)
C91 0.0278(18) 0.030(2) 0.046(2) -0.0023(17) 0.0090(16) -0.0003(16)
C92 0.035(2) 0.029(2) 0.050(2) -0.0016(18) 0.0179(18) -0.0038(17)
C93 0.041(2) 0.031(2) 0.048(2) -0.0054(18) 0.0158(18) -0.0079(18)
C94 0.045(2) 0.034(2) 0.052(3) 0.0004(19) 0.016(2) -0.0045(19)
C95 0.053(3) 0.034(2) 0.047(2) -0.0005(19) 0.017(2) -0.007(2)
C96 0.066(3) 0.034(2) 0.056(3) -0.005(2) 0.024(2) -0.005(2)
C97 0.053(3) 0.035(2) 0.052(3) 0.002(2) 0.018(2) 0.002(2)
C98 0.046(2) 0.046(3) 0.048(2) -0.002(2) 0.013(2) -0.005(2)
C51A 0.033(4) 0.025(4) 0.062(5) -0.011(4) 0.001(3) -0.004(4)
C52A 0.031(4) 0.036(4) 0.062(5) -0.003(3) 0.003(3) -0.001(3)
C53A 0.020(4) 0.052(4) 0.049(5) 0.012(4) 0.000(3) -0.003(3)
C54A 0.038(5) 0.034(5) 0.058(5) 0.008(4) -0.001(4) -0.001(4)
C55A 0.033(4) 0.041(5) 0.057(5) 0.009(3) -0.001(4) -0.002(4)
C56A 0.027(4) 0.059(7) 0.058(5) 0.010(5) 0.003(4) 0.008(6)
C57A 0.139(14) 0.090(10) 0.061(7) -0.003(6) -0.018(8) 0.035(9)
C58A 0.104(14) 0.130(17) 0.073(8) 0.007(10) 0.009(8) 0.049(11)
C84A 0.036(5) 0.218(17) 0.061(7) -0.016(9) 0.003(5) -0.029(8)
C85A 0.139(13) 0.110(12) 0.210(18) -0.096(12) -0.139(14) 0.101(11)
C86A 0.072(9) 0.099(10) 0.065(9) -0.013(8) -0.007(7) 0.004(8)
C87A 0.084(9) 0.050(7) 0.082(11) -0.002(8) 0.007(7) 0.009(6)
C88A 0.114(10) 0.143(13) 0.117(11) -0.007(12) -0.020(10) -0.041(10)
C51B 0.028(5) 0.052(7) 0.054(6) -0.007(7) 0.004(4) -0.022(5)
C52B 0.047(6) 0.045(6) 0.068(8) 0.017(6) -0.016(6) -0.019(5)
C53B 0.048(6) 0.067(7) 0.064(7) 0.016(6) -0.002(5) -0.008(6)
C54B 0.055(9) 0.069(9) 0.066(7) 0.027(7) 0.007(7) 0.003(6)
C55B 0.056(9) 0.071(9) 0.075(7) 0.012(6) -0.001(7) 0.018(8)
C56B 0.054(9) 0.067(9) 0.116(9) 0.012(9) 0.034(8) -0.007(9)
C57B 0.015(4) 0.034(6) 0.113(9) 0.002(6) 0.025(5) 0.011(5)
C58B 0.028(7) 0.035(8) 0.20(2) 0.003(10) 0.015(9) 0.009(6)
C84B 0.085(9) 0.030(6) 0.053(7) 0.024(5) -0.025(6) -0.008(6)
C85B 0.080(8) 0.058(6) 0.059(7) 0.024(6) -0.012(6) -0.006(6)
C86B 0.065(10) 0.051(6) 0.047(8) 0.009(6) -0.019(7) 0.016(7)
C87B 0.070(11) 0.064(11) 0.088(18) -0.003(14) -0.035(13) 0.021(12)
C88B 0.071(8) 0.052(7) 0.060(8) 0.021(6) -0.010(6) -0.012(6)

_geom_special_details            
;
 All esds (except the esd in the dihedral angle between two l.s. planes)
 are estimated using the full covariance matrix.  The cell esds are taken
 into account individually in the estimation of esds in distances, angles
 and torsion angles; correlations between esds in cell parameters are only
 used when they are defined by crystal symmetry.  An approximate (isotropic)
 treatment of cell esds is used for estimating esds involving l.s. planes.
;

loop_
_geom_bond_atom_site_label_1
_geom_bond_atom_site_label_2
_geom_bond_distance
_geom_bond_site_symmetry_2
_geom_bond_publ_flag
F14 C14 1.346(4) . ?
F15 C15 1.341(4) . ?
F16 C16 1.348(4) . ?
F17 C17 1.338(4) . ?
F18 C18 1.345(4) . ?
F44 C44 1.341(5) . ?
F45 C45 1.346(5) . ?
F46 C46 1.341(5) . ?
F47 C47 1.338(6) . ?
F48 C48 1.351(5) . ?
O11 C11 1.198(4) . ?
O12 C11 1.325(4) . ?
O12 C12 1.448(4) . ?
O41 C41 1.209(5) . ?
O42 C41 1.332(4) . ?
O42 C42 1.451(5) . ?
N36 C36 1.373(5) . ?
N36 C81 1.456(5) . ?
N36 C71 1.457(5) . ?
N66 C66 1.376(4) . ?
N66 C91 1.450(5) . ?
N66 C51A 1.475(9) . ?
N66 C51B 1.494(13) . ?
C1 C2 1.388(5) . ?
C1 C6 1.415(5) . ?
C1 C11 1.497(5) . ?
C2 C3 1.397(5) . ?
C2 H33 0.94(4) . ?
C3 C4 1.411(5) . ?
C3 C31 1.435(5) . ?
C4 C5 1.388(5) . ?
C4 C41 1.502(5) . ?
C5 C6 1.399(5) . ?
C5 H5 0.98(4) . ?
C6 C61 1.441(5) . ?
C12 C13 1.500(5) . ?
C12 H22 1.02(4) . ?
C12 H32 1.01(4) . ?
C13 C14 1.377(5) . ?
C13 C18 1.389(5) . ?
C14 C15 1.378(5) . ?
C15 C16 1.376(5) . ?
C16 C17 1.366(5) . ?
C17 C18 1.373(5) . ?
C31 C32 1.193(5) . ?
C32 C33 1.450(5) . ?
C33 C34 1.390(6) . ?
C33 C38 1.393(6) . ?
C34 C35 1.383(5) . ?
C34 H7 0.95(4) . ?
C35 C36 1.400(6) . ?
C35 H55 0.99(4) . ?
C36 C37 1.410(6) . ?
C37 C38 1.386(5) . ?
C37 H12 0.96(4) . ?
C38 H14 1.02(4) . ?
C42 C43 1.499(6) . ?
C42 H11 0.97(4) . ?
C42 H20 1.00(5) . ?
C43 C48 1.373(7) . ?
C43 C44 1.381(7) . ?
C44 C45 1.378(6) . ?
C45 C46 1.358(7) . ?
C46 C47 1.383(7) . ?
C47 C48 1.376(6) . ?
C61 C62 1.201(5) . ?
C62 C63 1.436(5) . ?
C63 C64 1.391(5) . ?
C63 C68 1.395(5) . ?
C64 C65 1.377(5) . ?
C64 H10 0.96(4) . ?
C65 C66 1.405(5) . ?
C65 H13 0.98(4) . ?
C66 C67 1.400(5) . ?
C67 C68 1.387(5) . ?
C67 H47 0.99(4) . ?
C68 H18 0.94(4) . ?
C71 C72 1.535(6) . ?
C71 H71A 0.9900 . ?
C71 H71B 0.9900 . ?
C72 C73 1.517(6) . ?
C72 H72A 0.9900 . ?
C72 H72B 0.9900 . ?
C73 C74 1.528(6) . ?
C73 H73A 0.9900 . ?
C73 H73B 0.9900 . ?
C74 C75 1.527(6) . ?
C74 H74A 0.9900 . ?
C74 H74B 0.9900 . ?
C75 C76 1.516(6) . ?
C75 H75A 0.9900 . ?
C75 H75B 0.9900 . ?
C76 C77 1.526(6) . ?
C76 H76A 0.9900 . ?
C76 H76B 0.9900 . ?
C77 C78 1.522(6) . ?
C77 H77A 0.9900 . ?
C77 H77B 0.9900 . ?
C78 H78A 0.9800 . ?
C78 H78B 0.9800 . ?
C78 H78C 0.9800 . ?
C81 C82 1.526(6) . ?
C81 H2 1.00(4) . ?
C81 H6 1.00(4) . ?
C82 C83 1.514(7) . ?
C82 H82 0.91(5) . ?
C82 H83 0.99(4) . ?
C83 C84B 1.550(11) . ?
C83 C84A 1.742(18) . ?
C83 H84 0.93(5) . ?
C83 H85 1.09(5) . ?
C91 C92 1.527(5) . ?
C91 H91A 0.9900 . ?
C91 H91B 0.9900 . ?
C92 C93 1.522(5) . ?
C92 H92A 0.9900 . ?
C92 H92B 0.9900 . ?
C93 C94 1.529(6) . ?
C93 H93A 0.9900 . ?
C93 H93B 0.9900 . ?
C94 C95 1.521(6) . ?
C94 H94A 0.9900 . ?
C94 H94B 0.9900 . ?
C95 C96 1.530(6) . ?
C95 H95A 0.9900 . ?
C95 H95B 0.9900 . ?
C96 C97 1.513(6) . ?
C96 H96A 0.9900 . ?
C96 H96B 0.9900 . ?
C97 C98 1.519(5) . ?
C97 H97A 0.9900 . ?
C97 H97B 0.9900 . ?
C98 H98A 0.9800 . ?
C98 H98B 0.9800 . ?
C98 H98C 0.9800 . ?
C51A C52A 1.525(10) . ?
C51A H51A 0.9900 . ?
C51A H51B 0.9900 . ?
C52A C53A 1.491(11) . ?
C52A H52A 0.9900 . ?
C52A H52B 0.9900 . ?
C53A C54A 1.580(13) . ?
C53A H53A 0.9900 . ?
C53A H53B 0.9900 . ?
C54A C55A 1.473(14) . ?
C54A H54A 0.9900 . ?
C54A H54B 0.9900 . ?
C55A C56A 1.555(13) . ?
C55A H55A 0.9900 . ?
C55A H55B 0.9900 . ?
C56A C57A 1.67(2) . ?
C56A H56A 0.9900 . ?
C56A H56B 0.9900 . ?
C57A C58A 1.37(2) . ?
C57A H57A 0.9900 . ?
C57A H57B 0.9900 . ?
C58A H58A 0.9800 . ?
C58A H58B 0.9800 . ?
C58A H58C 0.9800 . ?
C84A C85A 1.11(2) . ?
C84A H84A 0.9900 . ?
C84A H84B 0.9900 . ?
C85A C88A 1.36(2) . ?
C85A H85A 0.9900 . ?
C85A H85B 0.9900 . ?
C86A C87A 1.46(2) . ?
C86A C88A 1.475(19) . ?
C86A H86A 0.9900 . ?
C86A H86B 0.9900 . ?
C87A H87A 0.9800 . ?
C87A H87B 0.9800 . ?
C87A H87C 0.9800 . ?
C88A H88A 0.9900 . ?
C88A H88B 0.9900 . ?
C51B C52B 1.572(19) . ?
C51B H51C 0.9900 . ?
C51B H51D 0.9900 . ?
C52B C53B 1.457(16) . ?
C52B H52C 0.9900 . ?
C52B H52D 0.9900 . ?
C53B C54B 1.52(2) . ?
C53B H53C 0.9900 . ?
C53B H53D 0.9900 . ?
C54B C55B 1.51(2) . ?
C54B H54C 0.9900 . ?
C54B H54D 0.9900 . ?
C55B C56B 1.48(2) . ?
C55B H55C 0.9900 . ?
C55B H55D 0.9900 . ?
C56B C57B 1.49(3) . ?
C56B H56C 0.9900 . ?
C56B H56D 0.9900 . ?
C57B C58B 1.57(2) . ?
C57B H57C 0.9900 . ?
C57B H57D 0.9900 . ?
C58B H58D 0.9800 . ?
C58B H58E 0.9800 . ?
C58B H58F 0.9800 . ?
C84B C85B 1.506(19) . ?
C84B H84C 0.9900 . ?
C84B H84D 0.9900 . ?
C85B C88B 1.527(17) . ?
C85B H85C 0.9900 . ?
C85B H85D 0.9900 . ?
C86B C87B 1.56(2) . ?
C86B C88B 1.62(2) . ?
C86B H86C 0.9900 . ?
C86B H86D 0.9900 . ?
C87B H87D 0.9800 . ?
C87B H87E 0.9800 . ?
C87B H87F 0.9800 . ?
C88B H88C 0.9900 . ?
C88B H88D 0.9900 . ?

loop_
_geom_angle_atom_site_label_1
_geom_angle_atom_site_label_2
_geom_angle_atom_site_label_3
_geom_angle
_geom_angle_site_symmetry_1
_geom_angle_site_symmetry_3
_geom_angle_publ_flag
C11 O12 C12 115.7(3) . . ?
C41 O42 C42 115.5(3) . . ?
C36 N36 C81 121.8(3) . . ?
C36 N36 C71 121.5(4) . . ?
C81 N36 C71 116.7(3) . . ?
C66 N66 C91 120.7(3) . . ?
C66 N66 C51A 125.6(5) . . ?
C91 N66 C51A 113.2(5) . . ?
C66 N66 C51B 117.5(6) . . ?
C91 N66 C51B 117.6(6) . . ?
C2 C1 C6 119.6(3) . . ?
C2 C1 C11 114.9(3) . . ?
C6 C1 C11 125.5(3) . . ?
C1 C2 C3 122.8(4) . . ?
C1 C2 H33 119(2) . . ?
C3 C2 H33 118(2) . . ?
C2 C3 C4 117.5(3) . . ?
C2 C3 C31 118.0(3) . . ?
C4 C3 C31 124.5(3) . . ?
C5 C4 C3 119.8(3) . . ?
C5 C4 C41 115.9(3) . . ?
C3 C4 C41 124.3(3) . . ?
C4 C5 C6 122.6(4) . . ?
C4 C5 H5 123(2) . . ?
C6 C5 H5 115(2) . . ?
C5 C6 C1 117.6(3) . . ?
C5 C6 C61 118.4(3) . . ?
C1 C6 C61 124.0(3) . . ?
O11 C11 O12 123.2(3) . . ?
O11 C11 C1 123.9(3) . . ?
O12 C11 C1 112.9(3) . . ?
O12 C12 C13 105.3(3) . . ?
O12 C12 H22 109(2) . . ?
C13 C12 H22 112(2) . . ?
O12 C12 H32 107(2) . . ?
C13 C12 H32 114(2) . . ?
H22 C12 H32 110(3) . . ?
C14 C13 C18 116.3(3) . . ?
C14 C13 C12 120.3(3) . . ?
C18 C13 C12 123.3(3) . . ?
F14 C14 C13 118.9(3) . . ?
F14 C14 C15 118.3(4) . . ?
C13 C14 C15 122.8(3) . . ?
F15 C15 C16 120.4(4) . . ?
F15 C15 C14 120.8(4) . . ?
C16 C15 C14 118.9(4) . . ?
F16 C16 C17 120.8(3) . . ?
F16 C16 C15 119.0(4) . . ?
C17 C16 C15 120.2(3) . . ?
F17 C17 C16 120.1(3) . . ?
F17 C17 C18 120.1(3) . . ?
C16 C17 C18 119.8(3) . . ?
F18 C18 C17 118.1(3) . . ?
F18 C18 C13 119.8(3) . . ?
C17 C18 C13 122.0(3) . . ?
C32 C31 C3 177.0(5) . . ?
C31 C32 C33 177.7(4) . . ?
C34 C33 C38 117.6(4) . . ?
C34 C33 C32 121.9(4) . . ?
C38 C33 C32 120.4(4) . . ?
C35 C34 C33 121.6(4) . . ?
C35 C34 H7 120(2) . . ?
C33 C34 H7 119(2) . . ?
C34 C35 C36 121.5(4) . . ?
C34 C35 H55 118(3) . . ?
C36 C35 H55 120(3) . . ?
N36 C36 C35 122.2(4) . . ?
N36 C36 C37 121.1(4) . . ?
C35 C36 C37 116.6(4) . . ?
C38 C37 C36 121.5(4) . . ?
C38 C37 H12 118(2) . . ?
C36 C37 H12 121(2) . . ?
C37 C38 C33 121.2(4) . . ?
C37 C38 H14 117(2) . . ?
C33 C38 H14 122(2) . . ?
O41 C41 O42 123.7(4) . . ?
O41 C41 C4 123.9(3) . . ?
O42 C41 C4 112.3(3) . . ?
O42 C42 C43 106.4(3) . . ?
O42 C42 H11 105(2) . . ?
C43 C42 H11 112(2) . . ?
O42 C42 H20 112(3) . . ?
C43 C42 H20 112(3) . . ?
H11 C42 H20 109(4) . . ?
C48 C43 C44 116.6(4) . . ?
C48 C43 C42 121.1(4) . . ?
C44 C43 C42 122.3(5) . . ?
F44 C44 C45 117.7(4) . . ?
F44 C44 C43 120.4(4) . . ?
C45 C44 C43 121.9(5) . . ?
F45 C45 C46 119.3(4) . . ?
F45 C45 C44 120.9(5) . . ?
C46 C45 C44 119.9(4) . . ?
F46 C46 C45 121.3(4) . . ?
F46 C46 C47 118.7(5) . . ?
C45 C46 C47 120.0(4) . . ?
F47 C47 C48 121.3(5) . . ?
F47 C47 C46 120.0(4) . . ?
C48 C47 C46 118.8(5) . . ?
F48 C48 C43 119.0(4) . . ?
F48 C48 C47 118.2(5) . . ?
C43 C48 C47 122.7(5) . . ?
C62 C61 C6 177.5(4) . . ?
C61 C62 C63 176.5(4) . . ?
C64 C63 C68 116.6(3) . . ?
C64 C63 C62 121.7(4) . . ?
C68 C63 C62 121.6(3) . . ?
C65 C64 C63 122.2(4) . . ?
C65 C64 H10 119(2) . . ?
C63 C64 H10 118(2) . . ?
C64 C65 C66 121.3(4) . . ?
C64 C65 H13 116(2) . . ?
C66 C65 H13 122(2) . . ?
N66 C66 C67 122.4(3) . . ?
N66 C66 C65 120.8(3) . . ?
C67 C66 C65 116.7(3) . . ?
C68 C67 C66 121.2(4) . . ?
C68 C67 H47 116(2) . . ?
C66 C67 H47 123(2) . . ?
C67 C68 C63 121.8(4) . . ?
C67 C68 H18 120(3) . . ?
C63 C68 H18 118(3) . . ?
N36 C71 C72 115.1(4) . . ?
N36 C71 H71A 108.5 . . ?
C72 C71 H71A 108.5 . . ?
N36 C71 H71B 108.5 . . ?
C72 C71 H71B 108.5 . . ?
H71A C71 H71B 107.5 . . ?
C73 C72 C71 114.1(4) . . ?
C73 C72 H72A 108.7 . . ?
C71 C72 H72A 108.7 . . ?
C73 C72 H72B 108.7 . . ?
C71 C72 H72B 108.7 . . ?
H72A C72 H72B 107.6 . . ?
C72 C73 C74 114.6(3) . . ?
C72 C73 H73A 108.6 . . ?
C74 C73 H73A 108.6 . . ?
C72 C73 H73B 108.6 . . ?
C74 C73 H73B 108.6 . . ?
H73A C73 H73B 107.6 . . ?
C75 C74 C73 112.0(3) . . ?
C75 C74 H74A 109.2 . . ?
C73 C74 H74A 109.2 . . ?
C75 C74 H74B 109.2 . . ?
C73 C74 H74B 109.2 . . ?
H74A C74 H74B 107.9 . . ?
C76 C75 C74 115.0(3) . . ?
C76 C75 H75A 108.5 . . ?
C74 C75 H75A 108.5 . . ?
C76 C75 H75B 108.5 . . ?
C74 C75 H75B 108.5 . . ?
H75A C75 H75B 107.5 . . ?
C75 C76 C77 114.6(3) . . ?
C75 C76 H76A 108.6 . . ?
C77 C76 H76A 108.6 . . ?
C75 C76 H76B 108.6 . . ?
C77 C76 H76B 108.6 . . ?
H76A C76 H76B 107.6 . . ?
C78 C77 C76 113.5(4) . . ?
C78 C77 H77A 108.9 . . ?
C76 C77 H77A 108.9 . . ?
C78 C77 H77B 108.9 . . ?
C76 C77 H77B 108.9 . . ?
H77A C77 H77B 107.7 . . ?
C77 C78 H78A 109.5 . . ?
C77 C78 H78B 109.5 . . ?
H78A C78 H78B 109.5 . . ?
C77 C78 H78C 109.5 . . ?
H78A C78 H78C 109.5 . . ?
H78B C78 H78C 109.5 . . ?
N36 C81 C82 115.0(4) . . ?
N36 C81 H2 109(2) . . ?
C82 C81 H2 108(2) . . ?
N36 C81 H6 110(2) . . ?
C82 C81 H6 112(2) . . ?
H2 C81 H6 102(3) . . ?
C83 C82 C81 111.8(4) . . ?
C83 C82 H82 113(3) . . ?
C81 C82 H82 105(3) . . ?
C83 C82 H83 112(2) . . ?
C81 C82 H83 108(3) . . ?
H82 C82 H83 106(4) . . ?
C82 C83 C84B 122.3(7) . . ?
C82 C83 C84A 105.4(6) . . ?
C82 C83 H84 107(3) . . ?
C84B C83 H84 116(3) . . ?
C84A C83 H84 106(3) . . ?
C82 C83 H85 106(3) . . ?
C84B C83 H85 101(3) . . ?
C84A C83 H85 129(3) . . ?
H84 C83 H85 101(4) . . ?
N66 C91 C92 115.4(3) . . ?
N66 C91 H91A 108.4 . . ?
C92 C91 H91A 108.4 . . ?
N66 C91 H91B 108.4 . . ?
C92 C91 H91B 108.4 . . ?
H91A C91 H91B 107.5 . . ?
C93 C92 C91 111.9(3) . . ?
C93 C92 H92A 109.2 . . ?
C91 C92 H92A 109.2 . . ?
C93 C92 H92B 109.2 . . ?
C91 C92 H92B 109.2 . . ?
H92A C92 H92B 107.9 . . ?
C92 C93 C94 114.6(3) . . ?
C92 C93 H93A 108.6 . . ?
C94 C93 H93A 108.6 . . ?
C92 C93 H93B 108.6 . . ?
C94 C93 H93B 108.6 . . ?
H93A C93 H93B 107.6 . . ?
C95 C94 C93 114.1(4) . . ?
C95 C94 H94A 108.7 . . ?
C93 C94 H94A 108.7 . . ?
C95 C94 H94B 108.7 . . ?
C93 C94 H94B 108.7 . . ?
H94A C94 H94B 107.6 . . ?
C94 C95 C96 114.3(4) . . ?
C94 C95 H95A 108.7 . . ?
C96 C95 H95A 108.7 . . ?
C94 C95 H95B 108.7 . . ?
C96 C95 H95B 108.7 . . ?
H95A C95 H95B 107.6 . . ?
C97 C96 C95 115.6(4) . . ?
C97 C96 H96A 108.4 . . ?
C95 C96 H96A 108.4 . . ?
C97 C96 H96B 108.4 . . ?
C95 C96 H96B 108.4 . . ?
H96A C96 H96B 107.5 . . ?
C96 C97 C98 114.3(4) . . ?
C96 C97 H97A 108.7 . . ?
C98 C97 H97A 108.7 . . ?
C96 C97 H97B 108.7 . . ?
C98 C97 H97B 108.7 . . ?
H97A C97 H97B 107.6 . . ?
C97 C98 H98A 109.5 . . ?
C97 C98 H98B 109.5 . . ?
H98A C98 H98B 109.5 . . ?
C97 C98 H98C 109.5 . . ?
H98A C98 H98C 109.5 . . ?
H98B C98 H98C 109.5 . . ?
N66 C51A C52A 113.3(6) . . ?
N66 C51A H51A 108.9 . . ?
C52A C51A H51A 108.9 . . ?
N66 C51A H51B 108.9 . . ?
C52A C51A H51B 108.9 . . ?
H51A C51A H51B 107.7 . . ?
C53A C52A C51A 111.1(7) . . ?
C53A C52A H52A 109.4 . . ?
C51A C52A H52A 109.4 . . ?
C53A C52A H52B 109.4 . . ?
C51A C52A H52B 109.4 . . ?
H52A C52A H52B 108.0 . . ?
C52A C53A C54A 112.6(8) . . ?
C52A C53A H53A 109.1 . . ?
C54A C53A H53A 109.1 . . ?
C52A C53A H53B 109.1 . . ?
C54A C53A H53B 109.1 . . ?
H53A C53A H53B 107.8 . . ?
C55A C54A C53A 116.0(8) . . ?
C55A C54A H54A 108.3 . . ?
C53A C54A H54A 108.3 . . ?
C55A C54A H54B 108.3 . . ?
C53A C54A H54B 108.3 . . ?
H54A C54A H54B 107.4 . . ?
C54A C55A C56A 114.6(8) . . ?
C54A C55A H55A 108.6 . . ?
C56A C55A H55A 108.6 . . ?
C54A C55A H55B 108.6 . . ?
C56A C55A H55B 108.6 . . ?
H55A C55A H55B 107.6 . . ?
C55A C56A C57A 127.7(10) . . ?
C55A C56A H56A 105.4 . . ?
C57A C56A H56A 105.4 . . ?
C55A C56A H56B 105.4 . . ?
C57A C56A H56B 105.4 . . ?
H56A C56A H56B 106.0 . . ?
C58A C57A C56A 138.2(14) . . ?
C58A C57A H57A 102.5 . . ?
C56A C57A H57A 102.5 . . ?
C58A C57A H57B 102.5 . . ?
C56A C57A H57B 102.5 . . ?
H57A C57A H57B 104.9 . . ?
C57A C58A H58A 109.5 . . ?
C57A C58A H58B 109.5 . . ?
H58A C58A H58B 109.5 . . ?
C57A C58A H58C 109.5 . . ?
H58A C58A H58C 109.5 . . ?
H58B C58A H58C 109.5 . . ?
C85A C84A C83 120.2(13) . . ?
C85A C84A H84A 107.3 . . ?
C83 C84A H84A 107.3 . . ?
C85A C84A H84B 107.3 . . ?
C83 C84A H84B 107.3 . . ?
H84A C84A H84B 106.9 . . ?
C84A C85A C88A 115.3(13) . . ?
C84A C85A H85A 108.4 . . ?
C88A C85A H85A 108.4 . . ?
C84A C85A H85B 108.4 . . ?
C88A C85A H85B 108.4 . . ?
H85A C85A H85B 107.5 . . ?
C87A C86A C88A 122.7(17) . . ?
C87A C86A H86A 106.7 . . ?
C88A C86A H86A 106.7 . . ?
C87A C86A H86B 106.7 . . ?
C88A C86A H86B 106.7 . . ?
H86A C86A H86B 106.6 . . ?
C86A C87A H87A 109.5 . . ?
C86A C87A H87B 109.5 . . ?
H87A C87A H87B 109.5 . . ?
C86A C87A H87C 109.5 . . ?
H87A C87A H87C 109.5 . . ?
H87B C87A H87C 109.5 . . ?
C85A C88A C86A 106.4(15) . . ?
C85A C88A H88A 110.4 . . ?
C86A C88A H88A 110.4 . . ?
C85A C88A H88B 110.4 . . ?
C86A C88A H88B 110.4 . . ?
H88A C88A H88B 108.6 . . ?
N66 C51B C52B 113.0(9) . . ?
N66 C51B H51C 109.0 . . ?
C52B C51B H51C 109.0 . . ?
N66 C51B H51D 109.0 . . ?
C52B C51B H51D 109.0 . . ?
H51C C51B H51D 107.8 . . ?
C53B C52B C51B 113.0(11) . . ?
C53B C52B H52C 109.0 . . ?
C51B C52B H52C 109.0 . . ?
C53B C52B H52D 109.0 . . ?
C51B C52B H52D 109.0 . . ?
H52C C52B H52D 107.8 . . ?
C52B C53B C54B 111.3(13) . . ?
C52B C53B H53C 109.4 . . ?
C54B C53B H53C 109.4 . . ?
C52B C53B H53D 109.4 . . ?
C54B C53B H53D 109.4 . . ?
H53C C53B H53D 108.0 . . ?
C55B C54B C53B 118.1(15) . . ?
C55B C54B H54C 107.8 . . ?
C53B C54B H54C 107.8 . . ?
C55B C54B H54D 107.8 . . ?
C53B C54B H54D 107.8 . . ?
H54C C54B H54D 107.1 . . ?
C56B C55B C54B 111.7(15) . . ?
C56B C55B H55C 109.3 . . ?
C54B C55B H55C 109.3 . . ?
C56B C55B H55D 109.3 . . ?
C54B C55B H55D 109.3 . . ?
H55C C55B H55D 107.9 . . ?
C55B C56B C57B 92.0(16) . . ?
C55B C56B H56C 113.3 . . ?
C57B C56B H56C 113.3 . . ?
C55B C56B H56D 113.3 . . ?
C57B C56B H56D 113.3 . . ?
H56C C56B H56D 110.6 . . ?
C56B C57B C58B 86.8(16) . . ?
C56B C57B H57C 114.2 . . ?
C58B C57B H57C 114.2 . . ?
C56B C57B H57D 114.2 . . ?
C58B C57B H57D 114.2 . . ?
H57C C57B H57D 111.4 . . ?
C57B C58B H58D 109.5 . . ?
C57B C58B H58E 109.5 . . ?
H58D C58B H58E 109.5 . . ?
C57B C58B H58F 109.5 . . ?
H58D C58B H58F 109.5 . . ?
H58E C58B H58F 109.5 . . ?
C85B C84B C83 111.5(11) . . ?
C85B C84B H84C 109.3 . . ?
C83 C84B H84C 109.3 . . ?
C85B C84B H84D 109.3 . . ?
C83 C84B H84D 109.3 . . ?
H84C C84B H84D 108.0 . . ?
C84B C85B C88B 124.6(12) . . ?
C84B C85B H85C 106.2 . . ?
C88B C85B H85C 106.2 . . ?
C84B C85B H85D 106.2 . . ?
C88B C85B H85D 106.2 . . ?
H85C C85B H85D 106.4 . . ?
C87B C86B C88B 114.3(17) . . ?
C87B C86B H86C 108.7 . . ?
C88B C86B H86C 108.7 . . ?
C87B C86B H86D 108.7 . . ?
C88B C86B H86D 108.7 . . ?
H86C C86B H86D 107.6 . . ?
C86B C87B H87D 109.5 . . ?
C86B C87B H87E 109.5 . . ?
H87D C87B H87E 109.5 . . ?
C86B C87B H87F 109.5 . . ?
H87D C87B H87F 109.5 . . ?
H87E C87B H87F 109.5 . . ?
C85B C88B C86B 115.8(11) . . ?
C85B C88B H88C 108.3 . . ?
C86B C88B H88C 108.3 . . ?
C85B C88B H88D 108.3 . . ?
C86B C88B H88D 108.3 . . ?
H88C C88B H88D 107.4 . . ?

_refine_diff_density_max         0.665
_refine_diff_density_min         -0.444
_refine_diff_density_rms         0.058

_shelx_res_file                  
;
TITL cu_X8_18009_0m_a.res in P2(1)/c
    A-8_anis_5.res
    created by SHELXL-2016/6 at 14:16:32 on 14-Feb-2018
REM Old TITL Integration of A-8
REM SHELXT solution in P2(1)/c
REM R1 0.216,  Rweak 0.033,  Alpha 0.063,  Orientation as input
REM Formula found by SHELXT:  C68 F9 N3 O5
CELL  1.54184  22.7410   7.6482  35.2730   90.000   96.806   90.000
ZERR    4.000   0.0000   0.0000   0.0000    0.000    0.000    0.000
LATT  1
SYMM -X, 1/2+Y, 1/2-Z
SFAC C H F N O
UNIT 280 328 40 8 16
TEMP -173.140
SIZE 0.030 0.085 0.320
L.S. 10
acta
BOND $H
LIST 6

FMAP 2
PLAN 30
REM PART 1
REM PART 2
REM PART 0
DELU C51A C51B C52A C52B C53A C53B C54A C54B C55A C55B C56A C56B C57A C57B
DELU C58A C58B
DELU C84A C88A C86A C84B C85B C88B C86B C87A C87B C88A C88B
SIMU C51A C51B C52A C52B C53A C53B C54A C54B C55A C55B C56A C56B C57A C57B
SIMU C58A C58B
SIMU C84A C88A C86A C84B C85B C88B C86B C87A C87B C88A C88B
REM PART 1
REM PART 2
REM PART 0
REM PART 1
REM PART 2
REM PART 0
REM PART 1
REM PART 2
REM PART 0
REM PART 1
REM PART 2
REM PART 0
REM PART 1

REM PART 2
WGHT    0.003600   17.095600
FVAR       0.21722   0.57465
F14   3    0.638896    0.986485    0.611659    11.00000    0.03284    0.05744 =
         0.06299    0.00367   -0.00848   -0.00330
F15   3    0.565545    0.836801    0.657180    11.00000    0.06721    0.04567 =
         0.04240    0.00216   -0.00131   -0.00161
F16   3    0.447228    0.834112    0.635770    11.00000    0.05591    0.03374 =
         0.05360   -0.00306    0.02656   -0.00620
F17   3    0.402455    0.985149    0.568420    11.00000    0.02790    0.04555 =
         0.06579    0.00121    0.00995   -0.00324
F18   3    0.475031    1.127383    0.522446    11.00000    0.03645    0.03129 =
         0.04453    0.00163    0.00477    0.00489
F44   3    1.034980    0.396486    0.471692    11.00000    0.06438    0.07076 =
         0.06880    0.00364    0.01903    0.01944
F45   3    1.104195    0.526031    0.421526    11.00000    0.04458    0.07412 =
         0.10112   -0.01266    0.02610    0.00120
F46   3    1.056430    0.607695    0.349580    11.00000    0.06164    0.04100 =
         0.09601    0.00946    0.04708    0.00227
F47   3    0.941478    0.539580    0.326605    11.00000    0.06776    0.08025 =
         0.08255    0.03951    0.01718    0.00960
F48   3    0.872472    0.394259    0.375718    11.00000    0.04228    0.08127 =
         0.10910    0.04230    0.01716    0.00722
O11   5    0.695731    1.163210    0.503444    11.00000    0.04648    0.02256 =
         0.07100    0.00724    0.02677    0.00054
O12   5    0.638279    0.981731    0.531630    11.00000    0.03353    0.02267 =
         0.06384    0.00483    0.02013    0.00204
O41   5    0.838383    0.301498    0.505473    11.00000    0.04477    0.02756 =
         0.05925    0.01530    0.01641    0.00420
O42   5    0.873497    0.468386    0.461026    11.00000    0.04775    0.03198 =
         0.07313    0.02457    0.03313    0.01923
N36   4    1.102543    1.030004    0.373217    11.00000    0.02711    0.04769 =
         0.04937    0.00448    0.00883    0.00604
N66   4    0.409265    0.406117    0.616412    11.00000    0.02480    0.03146 =
         0.04326   -0.00405    0.00573   -0.00419
C1    1    0.723556    0.863211    0.509567    11.00000    0.03135    0.02805 =
         0.03037    0.00237    0.00495    0.00195
C2    1    0.775478    0.898587    0.493907    11.00000    0.03662    0.02595 =
         0.04007    0.00566    0.00827   -0.00274
C3    1    0.815523    0.768366    0.486282    11.00000    0.03293    0.03087 =
         0.04144    0.00930    0.01333    0.00448
C4    1    0.802543    0.594945    0.496149    11.00000    0.03717    0.03098 =
         0.04082    0.01062    0.01123    0.00541
C5    1    0.751765    0.559842    0.513118    11.00000    0.03712    0.02662 =
         0.03664    0.00805    0.00979    0.00143
C6    1    0.710813    0.689563    0.519735    11.00000    0.03700    0.02550 =
         0.03248    0.00002    0.00937   -0.00225
C11   1    0.685154    1.019064    0.514095    11.00000    0.03090    0.02424 =
         0.03515   -0.00194    0.00521   -0.00316
C12   1    0.602165    1.129551    0.540025    11.00000    0.02791    0.02027 =
         0.05584   -0.00180    0.01039   -0.00008
C13   1    0.559610    1.058783    0.565609    11.00000    0.02704    0.02272 =
         0.03992   -0.00271    0.00658    0.00050
C14   1    0.580269    0.984797    0.600237    11.00000    0.02559    0.03753 =
         0.04412   -0.00546   -0.00215   -0.00124
C15   1    0.543435    0.909091    0.623890    11.00000    0.04834    0.03064 =
         0.03057   -0.00245    0.00018    0.00187
C16   1    0.483336    0.909375    0.612845    11.00000    0.03862    0.02296 =
         0.04167   -0.00628    0.01586   -0.00513
C17   1    0.460899    0.984967    0.579121    11.00000    0.02952    0.02722 =
         0.04170   -0.00327    0.00931   -0.00402
C18   1    0.498633    1.056984    0.555765    11.00000    0.03055    0.01921 =
         0.03507   -0.00307    0.00343    0.00382
C31   1    0.866529    0.819270    0.468547    11.00000    0.04178    0.02961 =
         0.05510    0.01685    0.01807    0.01081
C32   1    0.907183    0.864333    0.452405    11.00000    0.03908    0.02581 =
         0.05963    0.01497    0.01803    0.00996
C33   1    0.957259    0.911871    0.432660    11.00000    0.03695    0.02409 =
         0.05899    0.01058    0.01901    0.01002
C34   1    1.014378    0.923742    0.451523    11.00000    0.04126    0.03490 =
         0.04831    0.01117    0.01617    0.01828
C35   1    1.062115    0.965420    0.432337    11.00000    0.03192    0.04336 =
         0.04810    0.00083    0.01048    0.01072
C36   1    1.055311    0.994602    0.392892    11.00000    0.02903    0.03295 =
         0.05289    0.00367    0.01271    0.00710
C37   1    0.997228    0.984077    0.373976    11.00000    0.03577    0.03165 =
         0.04901    0.00944    0.01200    0.00372
C38   1    0.949524    0.944303    0.393513    11.00000    0.03026    0.03527 =
         0.06261    0.01206    0.01452    0.00403
C41   1    0.839960    0.439371    0.488879    11.00000    0.03234    0.03073 =
         0.05162    0.01393    0.01086    0.00584
C42   1    0.911483    0.324380    0.452671    11.00000    0.05527    0.03235 =
         0.08097    0.02186    0.03340    0.02139
C43   1    0.951201    0.393779    0.425170    11.00000    0.04244    0.03319 =
         0.07606    0.01874    0.02807    0.02060
C44   1    1.010386    0.429277    0.435934    11.00000    0.05249    0.03923 =
         0.06347    0.00519    0.02121    0.02083
C45   1    1.046299    0.496698    0.410669    11.00000    0.03893    0.03653 =
         0.08185   -0.00167    0.02491    0.00857
C46   1    1.022983    0.537610    0.374523    11.00000    0.04663    0.02750 =
         0.08312    0.00898    0.03733    0.00592
C47   1    0.964020    0.503274    0.362513    11.00000    0.05012    0.04410 =
         0.07201    0.02250    0.02195    0.01049
C48   1    0.929584    0.431539    0.388071    11.00000    0.03590    0.04222 =
         0.09071    0.02152    0.02512    0.01164
C61   1    0.658204    0.638701    0.536056    11.00000    0.04088    0.02296 =
         0.03628    0.00331    0.00962    0.00124
C62   1    0.615447    0.590676    0.550146    11.00000    0.03878    0.02001 =
         0.03840    0.00044    0.00809   -0.00041
C63   1    0.562985    0.544160    0.566800    11.00000    0.03581    0.01660 =
         0.04089   -0.00271    0.01323   -0.00369
C64   1    0.565831    0.472202    0.603190    11.00000    0.02695    0.02525 =
         0.04509    0.00421    0.00453   -0.00055
C65   1    0.515811    0.429786    0.619701    11.00000    0.02857    0.02393 =
         0.03862    0.00284    0.00556   -0.00145
C66   1    0.458974    0.449781    0.599722    11.00000    0.02885    0.02172 =
         0.03948   -0.00486    0.00507   -0.00137
C67   1    0.455854    0.518743    0.562760    11.00000    0.03277    0.03293 =
         0.03979   -0.00110    0.00039    0.00389
C68   1    0.506595    0.566264    0.547037    11.00000    0.04415    0.02605 =
         0.03254   -0.00139    0.00464    0.00369
C71   1    1.161579    1.061048    0.392971    11.00000    0.02980    0.06053 =
         0.05138    0.00131    0.01018    0.00041
AFIX  23
H71A  2    1.157633    1.125621    0.416863    11.00000   -1.20000
H71B  2    1.183446    1.137131    0.376764    11.00000   -1.20000
AFIX   0
C72   1    1.198583    0.895957    0.402980    11.00000    0.03105    0.06475 =
         0.04702    0.00080    0.00733    0.00970
AFIX  23
H72A  2    1.238561    0.931469    0.414607    11.00000   -1.20000
H72B  2    1.180026    0.828401    0.422348    11.00000   -1.20000
AFIX   0
C73   1    1.204914    0.778051    0.369119    11.00000    0.02619    0.05215 =
         0.04269    0.00194    0.00691    0.00029
AFIX  23
H73A  2    1.222658    0.846552    0.349543    11.00000   -1.20000
H73B  2    1.164936    0.740916    0.357823    11.00000   -1.20000
AFIX   0
C74   1    1.242651    0.615081    0.378567    11.00000    0.02787    0.05529 =
         0.04610    0.00503    0.00535    0.00579
AFIX  23
H74A  2    1.283973    0.650810    0.387013    11.00000   -1.20000
H74B  2    1.227599    0.551772    0.399921    11.00000   -1.20000
AFIX   0
C75   1    1.241863    0.492635    0.344331    11.00000    0.02833    0.04879 =
         0.04495    0.00569    0.00336    0.00023
AFIX  23
H75A  2    1.200477    0.455798    0.336476    11.00000   -1.20000
H75B  2    1.255339    0.558687    0.322818    11.00000   -1.20000
AFIX   0
C76   1    1.279911    0.330428    0.351205    11.00000    0.02794    0.04924 =
         0.04806    0.00202    0.00276   -0.00334
AFIX  23
H76A  2    1.270489    0.273409    0.374949    11.00000   -1.20000
H76B  2    1.321999    0.366456    0.355289    11.00000   -1.20000
AFIX   0
C77   1    1.272166    0.196654    0.318883    11.00000    0.03124    0.05052 =
         0.04999    0.00298    0.00382   -0.00721
AFIX  23
H77A  2    1.292824    0.087418    0.327661    11.00000   -1.20000
H77B  2    1.229522    0.169264    0.312934    11.00000   -1.20000
AFIX   0
C78   1    1.295880    0.258649    0.282613    11.00000    0.04802    0.04831 =
         0.05071   -0.00252    0.01032   -0.00317
AFIX 137
H78A  2    1.293866    0.162641    0.264104    11.00000   -1.50000
H78B  2    1.337117    0.296273    0.288675    11.00000   -1.50000
H78C  2    1.271929    0.356957    0.271702    11.00000   -1.50000
AFIX   0
C81   1    1.096046    1.040721    0.331713    11.00000    0.02705    0.03875 =
         0.05035    0.00589    0.01098    0.00343
C82   1    1.079476    1.221139    0.315329    11.00000    0.02847    0.03816 =
         0.07299    0.00890    0.01419   -0.00028
C83   1    1.082780    1.228780    0.272732    11.00000    0.05754    0.05379 =
         0.08689    0.03531    0.02963    0.01688
C91   1    0.411800    0.390191    0.657531    11.00000    0.02778    0.03048 =
         0.04573   -0.00225    0.00898   -0.00034
AFIX  23
H91A  2    0.374092    0.434231    0.665320    11.00000   -1.20000
H91B  2    0.443906    0.466702    0.669476    11.00000   -1.20000
AFIX   0
C92   1    0.422275    0.205484    0.673357    11.00000    0.03485    0.02935 =
         0.04963   -0.00160    0.01792   -0.00384
AFIX  23
H92A  2    0.391546    0.126343    0.660699    11.00000   -1.20000
H92B  2    0.461305    0.163237    0.667422    11.00000   -1.20000
AFIX   0
C93   1    0.420564    0.199050    0.716344    11.00000    0.04083    0.03140 =
         0.04764   -0.00538    0.01576   -0.00789
AFIX  23
H93A  2    0.381075    0.238892    0.721933    11.00000   -1.20000
H93B  2    0.450239    0.282340    0.728647    11.00000   -1.20000
AFIX   0
C94   1    0.432707    0.018665    0.734244    11.00000    0.04494    0.03408 =
         0.05241    0.00043    0.01624   -0.00449
AFIX  23
H94A  2    0.470055   -0.027154    0.726262    11.00000   -1.20000
H94B  2    0.438507    0.031417    0.762370    11.00000   -1.20000
AFIX   0
C95   1    0.383735   -0.113974    0.723547    11.00000    0.05338    0.03445 =
         0.04699   -0.00051    0.01673   -0.00674
AFIX  23
H95A  2    0.375323   -0.118344    0.695375    11.00000   -1.20000
H95B  2    0.347323   -0.073341    0.733679    11.00000   -1.20000
AFIX   0
C96   1    0.398090   -0.298883    0.738390    11.00000    0.06606    0.03389 =
         0.05556   -0.00508    0.02429   -0.00506
AFIX  23
H96A  2    0.364241   -0.375889    0.729526    11.00000   -1.20000
H96B  2    0.432869   -0.342115    0.726759    11.00000   -1.20000
AFIX   0
C97   1    0.411006   -0.316149    0.781304    11.00000    0.05325    0.03532 =
         0.05236    0.00177    0.01797    0.00227
AFIX  23
H97A  2    0.447147   -0.248201    0.790014    11.00000   -1.20000
H97B  2    0.419418   -0.440409    0.787675    11.00000   -1.20000
AFIX   0
C98   1    0.361209   -0.254152    0.803132    11.00000    0.04565    0.04564 =
         0.04769   -0.00176    0.01296   -0.00529
AFIX 137
H98A  2    0.357076   -0.127001    0.800624    11.00000   -1.50000
H98B  2    0.370339   -0.284953    0.830157    11.00000   -1.50000
H98C  2    0.324081   -0.310499    0.792699    11.00000   -1.50000
AFIX   0
H2    2    1.134173    1.004913    0.322320    11.00000    0.03128
H5    2    0.740354    0.440846    0.519662    11.00000    0.02318
H6    2    1.068264    0.948525    0.320390    11.00000    0.04199
H7    2    1.019980    0.910375    0.478532    11.00000    0.02959
H10   2    0.603888    0.460566    0.617798    11.00000    0.03471
H11   2    0.933237    0.293042    0.477003    11.00000    0.03366
H12   2    0.989492    1.008003    0.347253    11.00000    0.02651
H13   2    0.522243    0.384635    0.645825    11.00000    0.03234
H14   2    0.909032    0.935849    0.377817    11.00000    0.05098
H18   2    0.503882    0.614112    0.522383    11.00000    0.04185
H20   2    0.888256    0.221621    0.442020    11.00000    0.06340
H22   2    0.580771    1.176004    0.515016    11.00000    0.02777
H32   2    0.630137    1.220826    0.552413    11.00000    0.03920
H33   2    0.785229    1.015119    0.489080    11.00000    0.03505
H47   2    0.417725    0.539911    0.546673    11.00000    0.04544
H55   2    1.101605    0.973268    0.447137    11.00000    0.05197
H82   2    1.104695    1.296953    0.328782    11.00000    0.07466
H83   2    1.039597    1.251091    0.321623    11.00000    0.04467
H84   2    1.121016    1.194964    0.268776    11.00000    0.05654
H85   2    1.056648    1.118652    0.260188    11.00000    0.06373
PART 1
C51A  1    0.351968    0.350876    0.595909    21.00000    0.03299    0.02490 =
         0.06165   -0.01073    0.00060   -0.00432
AFIX  23
H51A  2    0.341435    0.234798    0.605534    21.00000   -1.20000
H51B  2    0.356238    0.338349    0.568434    21.00000   -1.20000
AFIX   0
C52A  1    0.301740    0.478531    0.600356    21.00000    0.03054    0.03632 =
         0.06193   -0.00253    0.00291   -0.00080
AFIX  23
H52A  2    0.263832    0.427920    0.588604    21.00000   -1.20000
H52B  2    0.298763    0.497254    0.627835    21.00000   -1.20000
AFIX   0
C53A  1    0.311874    0.649528    0.581917    21.00000    0.02049    0.05193 =
         0.04921    0.01182    0.00040   -0.00250
AFIX  23
H53A  2    0.309545    0.632562    0.553954    21.00000   -1.20000
H53B  2    0.352245    0.691465    0.591093    21.00000   -1.20000
AFIX   0
C54A  1    0.265402    0.793185    0.590628    21.00000    0.03829    0.03427 =
         0.05762    0.00838   -0.00082   -0.00067
AFIX  23
H54A  2    0.264569    0.885079    0.570805    21.00000   -1.20000
H54B  2    0.225688    0.738425    0.588224    21.00000   -1.20000
AFIX   0
C55A  1    0.276045    0.877699    0.628338    21.00000    0.03307    0.04066 =
         0.05657    0.00945   -0.00058   -0.00209
AFIX  23
H55A  2    0.316211    0.929577    0.631213    21.00000   -1.20000
H55B  2    0.275278    0.786940    0.648285    21.00000   -1.20000
AFIX   0
C56A  1    0.230681    1.022761    0.635357    21.00000    0.02655    0.05910 =
         0.05830    0.01032    0.00272    0.00750
AFIX  23
H56A  2    0.192278    0.961755    0.635316    21.00000   -1.20000
H56B  2    0.226911    1.095996    0.612053    21.00000   -1.20000
AFIX   0
C57A  1    0.234087    1.163669    0.671807    21.00000    0.13943    0.09038 =
         0.06119   -0.00289   -0.01775    0.03537
AFIX  23
H57A  2    0.219313    1.092882    0.692189    21.00000   -1.20000
H57B  2    0.277245    1.174353    0.679467    21.00000   -1.20000
AFIX   0
C58A  1    0.213958    1.327278    0.678945    21.00000    0.10384    0.13007 =
         0.07334    0.00656    0.00947    0.04878
AFIX 137
H58A  2    0.171608    1.335070    0.669874    21.00000   -1.50000
H58B  2    0.235655    1.414083    0.665612    21.00000   -1.50000
H58C  2    0.220169    1.350057    0.706470    21.00000   -1.50000
AFIX   0
C84A  1    1.076980    1.449591    0.260812    21.00000    0.03629    0.21796 =
         0.06062   -0.01619    0.00349   -0.02905
AFIX  23
H84A  2    1.049213    1.458964    0.237065    21.00000   -1.20000
H84B  2    1.057991    1.508956    0.281139    21.00000   -1.20000
AFIX   0
C85A  1    1.117292    1.526088    0.256409    21.00000    0.13854    0.11039 =
         0.21019   -0.09617   -0.13889    0.10079
AFIX  23
H85A  2    1.144548    1.449074    0.244193    21.00000   -1.20000
H85B  2    1.137584    1.560235    0.281711    21.00000   -1.20000
AFIX   0
C86A  1    1.158017    1.789897    0.245935    21.00000    0.07186    0.09922 =
         0.06487   -0.01317   -0.00687    0.00379
AFIX  23
H86A  2    1.143464    1.910610    0.240841    21.00000   -1.20000
H86B  2    1.167507    1.779412    0.273967    21.00000   -1.20000
AFIX   0
C87A  1    1.214108    1.775710    0.229761    21.00000    0.08443    0.05048 =
         0.08212   -0.00181    0.00748    0.00862
AFIX 137
H87A  2    1.206347    1.770667    0.201854    21.00000   -1.50000
H87B  2    1.234778    1.669156    0.239278    21.00000   -1.50000
H87C  2    1.238803    1.877796    0.237306    21.00000   -1.50000
AFIX   0
C88A  1    1.107482    1.672406    0.234827    21.00000    0.11354    0.14254 =
         0.11675   -0.00720   -0.02023   -0.04149
AFIX  23
H88A  2    1.069928    1.728801    0.239719    21.00000   -1.20000
H88B  2    1.105040    1.643154    0.207344    21.00000   -1.20000
AFIX   0
PART 2
C51B  1    0.350375    0.443630    0.594409   -21.00000    0.02824    0.05179 =
         0.05433   -0.00657    0.00390   -0.02178
AFIX  23
H51C  2    0.320944    0.359556    0.602183   -21.00000   -1.20000
H51D  2    0.353160    0.425633    0.566885   -21.00000   -1.20000
AFIX   0
C52B  1    0.328018    0.634791    0.600611   -21.00000    0.04711    0.04535 =
         0.06764    0.01717   -0.01579   -0.01856
AFIX  23
H52C  2    0.332495    0.660560    0.628309   -21.00000   -1.20000
H52D  2    0.353188    0.718211    0.588358   -21.00000   -1.20000
AFIX   0
C53B  1    0.266425    0.661432    0.585067   -21.00000    0.04813    0.06718 =
         0.06387    0.01610   -0.00174   -0.00792
AFIX  23
H53C  2    0.240815    0.582727    0.598201   -21.00000   -1.20000
H53D  2    0.261330    0.631150    0.557586   -21.00000   -1.20000
AFIX   0
C54B  1    0.247362    0.850039    0.589990   -21.00000    0.05549    0.06933 =
         0.06599    0.02702    0.00653    0.00331
AFIX  23
H54C  2    0.274957    0.926321    0.577883   -21.00000   -1.20000
H54D  2    0.207666    0.865054    0.575496   -21.00000   -1.20000
AFIX   0
C55B  1    0.244442    0.916545    0.630080   -21.00000    0.05581    0.07113 =
         0.07506    0.01214   -0.00070    0.01777
AFIX  23
H55C  2    0.216148    0.844227    0.642539   -21.00000   -1.20000
H55D  2    0.283913    0.904676    0.645040   -21.00000   -1.20000
AFIX   0
C56B  1    0.225656    1.101590    0.630209   -21.00000    0.05427    0.06726 =
         0.11613    0.01185    0.03352   -0.00735
AFIX  23
H56C  2    0.182226    1.116968    0.624983   -21.00000   -1.20000
H56D  2    0.246297    1.176679    0.613130   -21.00000   -1.20000
AFIX   0
C57B  1    0.248551    1.121810    0.671241   -21.00000    0.01509    0.03355 =
         0.11350    0.00198    0.02460    0.01115
AFIX  23
H57C  2    0.288222    1.176450    0.675818   -21.00000   -1.20000
H57D  2    0.246489    1.013908    0.686531   -21.00000   -1.20000
AFIX   0
C58B  1    0.195867    1.251977    0.673954   -21.00000    0.02786    0.03497 =
         0.20412    0.00310    0.01512    0.00940
AFIX 137
H58D  2    0.188385    1.318514    0.650126   -21.00000   -1.50000
H58E  2    0.206071    1.332659    0.695305   -21.00000   -1.50000
H58F  2    0.160245    1.186042    0.678123   -21.00000   -1.50000
AFIX   0
C84B  1    1.055352    1.380874    0.247494   -21.00000    0.08464    0.03027 =
         0.05316    0.02413   -0.02473   -0.00798
AFIX  23
H84C  2    1.022401    1.335440    0.229301   -21.00000   -1.20000
H84D  2    1.038926    1.469181    0.263862   -21.00000   -1.20000
AFIX   0
C85B  1    1.100621    1.466200    0.225634   -21.00000    0.08002    0.05848 =
         0.05950    0.02381   -0.01235   -0.00593
AFIX  23
H85C  2    1.104402    1.389787    0.203398   -21.00000   -1.20000
H85D  2    1.138845    1.458845    0.242208   -21.00000   -1.20000
AFIX   0
C86B  1    1.133341    1.799088    0.236365   -21.00000    0.06531    0.05127 =
         0.04697    0.00859   -0.01888    0.01635
AFIX  23
H86C  2    1.125866    1.914953    0.224231   -21.00000   -1.20000
H86D  2    1.118399    1.802900    0.261597   -21.00000   -1.20000
AFIX   0
C87B  1    1.201471    1.766469    0.242536   -21.00000    0.06998    0.06403 =
         0.08813   -0.00347   -0.03532    0.02125
AFIX 137
H87D  2    1.209528    1.654000    0.255424   -21.00000   -1.50000
H87E  2    1.220793    1.860372    0.258307   -21.00000   -1.50000
H87F  2    1.216921    1.764527    0.217757   -21.00000   -1.50000
REM PART 0
AFIX   0
C88B  1    1.096254    1.652947    0.210245   -21.00000    0.07084    0.05157 =
         0.05957    0.02076   -0.01020   -0.01214
AFIX  23
H88C  2    1.054021    1.687690    0.206925   -21.00000   -1.20000
H88D  2    1.110085    1.653613    0.184669   -21.00000   -1.20000
PART 0
AFIX   0
HKLF 4


REM  cu_X8_18009_0m_a.res in P2(1)/c
REM R1 =  0.0901 for    9216 Fo > 4sig(Fo)  and  0.1071 for all   11434 data
REM    979 parameters refined using    308 restraints

END

WGHT      0.0045     17.0433

REM Highest difference peak  0.665,  deepest hole -0.444,  1-sigma level  0.058
Q1    1   1.0810  1.5806  0.2570  11.00000  0.05    0.66
Q2    1   1.1412  1.5895  0.2374  11.00000  0.05    0.37
Q3    1   0.2911  0.6800  0.6117  11.00000  0.05    0.36
Q4    1   1.0869  1.4191  0.2657  11.00000  0.05    0.36
Q5    1   0.1933  1.2190  0.6417  11.00000  0.05    0.33
Q6    1   0.3280  0.5408  0.5757  11.00000  0.05    0.29
Q7    1   1.0610  1.3583  0.2191  11.00000  0.05    0.29
Q8    1   1.1517  1.3997  0.2187  11.00000  0.05    0.26
Q9    1   1.0410  1.6485  0.2399  11.00000  0.05    0.24
Q10   1   0.9985  1.4086  0.2596  11.00000  0.05    0.24
Q11   1   0.7046  1.1727  0.5323  11.00000  0.05    0.24
Q12   1   0.9166  0.2028  0.4646  11.00000  0.05    0.23
Q13   1   0.3787  0.1991  0.6532  11.00000  0.05    0.23
Q14   1   1.1630  1.4962  0.2546  11.00000  0.05    0.23
Q15   1   1.1244  1.5857  0.3080  11.00000  0.05    0.23
Q16   1   0.2550  1.0746  0.7014  11.00000  0.05    0.23
Q17   1   1.0214  1.4233  0.2499  11.00000  0.05    0.23
Q18   1   0.5295  1.0008  0.5586  11.00000  0.05    0.22
Q19   1   0.2444  1.2922  0.6703  11.00000  0.05    0.22
Q20   1   0.6432  0.5350  0.5357  11.00000  0.05    0.22
Q21   1   0.8736  0.4658  0.3965  11.00000  0.05    0.21
Q22   1   0.7017  0.6906  0.4900  11.00000  0.05    0.20
Q23   1   0.2526  0.8315  0.6513  11.00000  0.05    0.20
Q24   1   0.4906  0.1882  0.6848  11.00000  0.05    0.20
Q25   1   1.0550  1.4478  0.2716  11.00000  0.05    0.20
Q26   1   0.7296  0.8222  0.4719  11.00000  0.05    0.20
Q27   1   1.0136  1.8054  0.2323  11.00000  0.05    0.20
Q28   1   0.5191  0.9581  0.6223  11.00000  0.05    0.20
Q29   1   0.7321  1.1699  0.4840  11.00000  0.05    0.20
Q30   1   0.4807  0.1839  0.6443  11.00000  0.05    0.19
;
_shelx_res_checksum              92623

_exptl_crystal_recrystallization_method 
'Re-crystallisation from solvent: Dichloromethane with layered hexanes'
_exptl_crystal_preparation       Luminescent
####################################################################### 
# 
# This file contains crystal structure data downloaded from the 
# Cambridge Structural Database (CSD) hosted by the Cambridge 
# Crystallographic Data Centre (CCDC).
# 
# Full information about CCDC data access policies and citation 
# guidelines are available at http://www.ccdc.cam.ac.uk/access/V1 
# 
# Audit and citation data items may have been added by the CCDC. 
# Please retain this information to preserve the provenance of 
# this file and to allow appropriate attribution of the data. 
# 
#######################################################################

data_A-4_ss02_anis2
_database_code_depnum_ccdc_archive 'CCDC 1826632'
# Added during the CSD deposition process: Wednesday 28 February 2018 04:42 PM
# end Validation Reply Form


_audit_update_record             
;
2018-02-28 deposited with the CCDC.
2018-05-24 downloaded from the CCDC.
;
# start Validation Reply Form
_vrf_CHEMW03_A-4_ss02_anis2      
;
PROBLEM: ALERT: The ratio of given/expected molecular weight as
RESPONSE: Due to difficulty in structure solution in completing the terminal  butyl chains with the presence of whole molecule disorder, all carbon in butyl  chains could not be explicitly solved for completing of molecule.  Therefore,  given vs expected molecular weight do not agree as derived from the crystal  structure
;
_vrf_PLAT043_A-4_ss02_anis2      
;
PROBLEM: Calculated and Reported Mol. Weight Differ by ..     458.93 Check
RESPONSE: See above for CHEMW03_ALERT_2_A.  Incomplete solution of butyl chains results in calculated molecular weight error.
;
_vrf_PLAT082_A-4_ss02_anis2      
;
PROBLEM: High R1 Value ..................................       0.23 Report
RESPONSE: Despite many attempts at crystallization, the only crystals  successfully grown were small in size and yielded low quality diffraction data  with whole molecule disorder present.  The inherent low data quality gives rise  to multiple problems that could not easily be rectified in structure  refinement.  However, issues with data quality and our difficulty in fully  solving and refining the butyl chains does not refute the twisted nature of the  PE core observed in this crystal structure, which agrees with the PXRD data,  fluorescence data, as well as agreeing with this same motif observed in crystal  structures for samples A-1 (previously reported), A-2, and A-8
;
_vrf_PLAT084_A-4_ss02_anis2      
;
PROBLEM: High wR2 Value (i.e. &gt; 0.25) ...................       0.59 Report
RESPONSE: See above justification.  Low data quality and challenging refinement
;
_vrf_PLAT097_A-4_ss02_anis2      
;
PROBLEM: Large Reported Max.  (Positive) Residual Density       2.45 eA-3
RESPONSE: See above justification.  Residual densities not rectified as butyl  chains were not fully solved
;
_vrf_PLAT234_A-4_ss02_anis2      
;
PROBLEM: Large Hirshfeld Difference N9A      --C91B             0.32 Ang.
RESPONSE: See above justification.  Butyl chains were not fully solved and  refined.
;
_vrf_PLAT601_A-4_ss02_anis2      
;
PROBLEM: Structure Contains Solvent Accessible VOIDS of .        354 Ang**3
RESPONSE: See above justification.  Butyl chains were not fully solved and  refined, leading to perceived void spaces where solution of butyl chains and  modeling of disorder was incomplete.
;
_vrf_PLAT934_A-4_ss02_anis2      
;
PROBLEM: Number of (Iobs-Icalc)/SigmaW &gt; 10 Outliers ....        187 Check
RESPONSE: See above justification.  Low data quality.
;
# publcif _publ_body_element loop end

_audit_creation_method           SHELXL-2016/6
_shelx_SHELXL_version_number     2016/6
_chemical_name_systematic        A-4
_chemical_name_common            ?
_chemical_melting_point          ?
_chemical_formula_moiety         ?
_chemical_formula_sum            'C54 H50 F4 N10 O2'
_chemical_formula_weight         947.04

loop_
_atom_type_symbol
_atom_type_description
_atom_type_scat_dispersion_real
_atom_type_scat_dispersion_imag
_atom_type_scat_source
C C 0.0181 0.0091 'International Tables Vol C Tables 4.2.6.8 and 6.1.1.4'
H H 0.0000 0.0000 'International Tables Vol C Tables 4.2.6.8 and 6.1.1.4'
N N 0.0311 0.0180 'International Tables Vol C Tables 4.2.6.8 and 6.1.1.4'
O O 0.0492 0.0322 'International Tables Vol C Tables 4.2.6.8 and 6.1.1.4'
F F 0.0727 0.0534 'International Tables Vol C Tables 4.2.6.8 and 6.1.1.4'

_space_group_crystal_system      triclinic
_space_group_IT_number           2
_space_group_name_H-M_alt        'P -1'
_space_group_name_Hall           '-P 1'

_shelx_space_group_comment       
;
The symmetry employed for this shelxl refinement is uniquely defined
by the following loop, which should always be used as a source of
symmetry information in preference to the above space-group names.
They are only intended as comments.
;

loop_
_space_group_symop_operation_xyz
'x, y, z'
'-x, -y, -z'

_cell_length_a                   12.3920(7)
_cell_length_b                   17.6527(9)
_cell_length_c                   18.8864(10)
_cell_angle_alpha                95.161(3)
_cell_angle_beta                 103.759(3)
_cell_angle_gamma                106.881(3)
_cell_volume                     3783.4(4)
_cell_formula_units_Z            4
_cell_measurement_temperature    100(2)
_cell_measurement_reflns_used    9887
_cell_measurement_theta_min      3.88
_cell_measurement_theta_max      69.10

_exptl_crystal_description       Needle
_exptl_crystal_colour            Yellow
_exptl_crystal_density_meas      ?
_exptl_crystal_density_method    ?
_exptl_crystal_density_diffrn    1.663
_exptl_crystal_F_000             1984
_exptl_transmission_factor_min   0.8390
_exptl_transmission_factor_max   0.9460
_exptl_crystal_size_max          0.336
_exptl_crystal_size_mid          0.169
_exptl_crystal_size_min          0.104
_exptl_absorpt_coefficient_mu    0.975
_shelx_estimated_absorpt_T_min   0.735
_shelx_estimated_absorpt_T_max   0.905
_exptl_absorpt_correction_type   multi-scan
_exptl_absorpt_correction_T_min  ?
_exptl_absorpt_correction_T_max  ?
_exptl_absorpt_process_details   SADABS
_exptl_absorpt_special_details   ?
_diffrn_ambient_temperature      100(2)
_diffrn_radiation_wavelength     1.54178
_diffrn_radiation_type           CuK\a
_diffrn_source                   
'I\mS micro-focus sealed tube, multilayer optics'
_diffrn_measurement_device_type  'Bruker APEX-II CCD'
_diffrn_measurement_method       '\f and \w scans'
_diffrn_detector_area_resol_mean ?
_diffrn_reflns_number            64095
_diffrn_reflns_av_unetI/netI     0.0526
_diffrn_reflns_av_R_equivalents  0.0630
_diffrn_reflns_limit_h_min       -13
_diffrn_reflns_limit_h_max       14
_diffrn_reflns_limit_k_min       -20
_diffrn_reflns_limit_k_max       20
_diffrn_reflns_limit_l_min       -21
_diffrn_reflns_limit_l_max       20
_diffrn_reflns_theta_min         2.445
_diffrn_reflns_theta_max         62.385
_diffrn_reflns_theta_full        62.385
_diffrn_measured_fraction_theta_max 0.987
_diffrn_measured_fraction_theta_full 0.987
_diffrn_reflns_Laue_measured_fraction_max 0.987
_diffrn_reflns_Laue_measured_fraction_full 0.987
_diffrn_reflns_point_group_measured_fraction_max 0.987
_diffrn_reflns_point_group_measured_fraction_full 0.987
_reflns_number_total             11878
_reflns_number_gt                6470
_reflns_threshold_expression     'I > 2\s(I)'
_reflns_Friedel_coverage         0.000
_reflns_Friedel_fraction_max     .
_reflns_Friedel_fraction_full    .

_reflns_special_details          
;
 Reflections were merged by SHELXL according to the crystal
 class for the calculation of statistics and refinement.
 
 _reflns_Friedel_fraction is defined as the number of unique
 Friedel pairs measured divided by the number that would be
 possible theoretically, ignoring centric projections and
 systematic absences.
;

_computing_data_collection       'Bruker APEX2'
_computing_cell_refinement       'Bruker SAINT'
_computing_data_reduction        'Bruker SAINT'
_computing_structure_solution    'SHELXS-97 (Sheldrick 2008)'
_computing_structure_refinement  'SHELXL-2016/6 (Sheldrick, 2016)'
_computing_molecular_graphics    ?
_computing_publication_material  ?
_refine_special_details          ?
_refine_ls_structure_factor_coef Fsqd
_refine_ls_matrix_type           full
_refine_ls_weighting_scheme      calc
_refine_ls_weighting_details     
'w=1/[\s^2^(Fo^2^)+(0.1000P)^2^] where P=(Fo^2^+2Fc^2^)/3'
_atom_sites_solution_primary     ?
_atom_sites_solution_secondary   ?
_atom_sites_solution_hydrogens   geom
_refine_ls_hydrogen_treatment    constr
_refine_ls_extinction_method     none
_refine_ls_extinction_coef       .
_refine_ls_number_reflns         11878
_refine_ls_number_parameters     901
_refine_ls_number_restraints     61
_refine_ls_R_factor_all          0.3115
_refine_ls_R_factor_gt           0.2346
_refine_ls_wR_factor_ref         0.5936
_refine_ls_wR_factor_gt          0.5424
_refine_ls_goodness_of_fit_ref   3.541
_refine_ls_restrained_S_all      3.539
_refine_ls_shift/su_max          0.000
_refine_ls_shift/su_mean         0.000

loop_
_atom_site_label
_atom_site_type_symbol
_atom_site_fract_x
_atom_site_fract_y
_atom_site_fract_z
_atom_site_U_iso_or_equiv
_atom_site_adp_type
_atom_site_occupancy
_atom_site_site_symmetry_order
_atom_site_calc_flag
_atom_site_refinement_flags_posn
_atom_site_refinement_flags_adp
_atom_site_refinement_flags_occupancy
_atom_site_disorder_assembly
_atom_site_disorder_group
C1A C 0.2425(7) 0.6731(5) 0.2407(4) 0.046(2) Uani 1 1 d . . . . .
C2A C 0.2529(7) 0.7384(5) 0.2039(4) 0.048(2) Uani 1 1 d . . . . .
H2A H 0.303131 0.789798 0.230267 0.058 Uiso 1 1 calc R U . . .
C3A C 0.1933(8) 0.7318(5) 0.1304(4) 0.053(2) Uani 1 1 d . . . . .
C4A C 0.2077(7) 0.8005(5) 0.0974(4) 0.048(2) Uani 1 1 d . . . . .
C5A C 0.2207(7) 0.8613(5) 0.0707(4) 0.047(2) Uani 1 1 d . . . . .
C6A C 0.2394(7) 0.9328(5) 0.0375(4) 0.045(2) Uani 1 1 d . . . . .
C7A C 0.3228(8) 0.9541(6) -0.0024(4) 0.057(2) Uani 1 1 d . . . . .
H7A H 0.368008 0.919843 -0.007844 0.069 Uiso 1 1 calc R U . . .
C8A C 0.3412(9) 1.0200(7) -0.0327(6) 0.072(3) Uani 1 1 d . . . . .
H8A H 0.397383 1.030623 -0.060168 0.087 Uiso 1 1 calc R U . . .
C9A C 0.2797(9) 1.0747(8) -0.0254(5) 0.072(3) Uani 1 1 d . . . . .
C10A C 0.1970(9) 1.0523(6) 0.0153(5) 0.064(3) Uani 1 1 d . . . . .
H10A H 0.152693 1.086701 0.022231 0.077 Uiso 1 1 calc R U . . .
C1AA C 0.1778(8) 0.9850(5) 0.0446(4) 0.050(2) Uani 1 1 d . . . . .
H1AA H 0.120111 0.973072 0.070909 0.060 Uiso 1 1 calc R U . . .
N9A N 0.3030(11) 1.1444(7) -0.0523(7) 0.101(4) Uani 1 1 d . . . . .
C1 C 0.1159(14) 0.6532(6) 0.0945(5) 0.109(6) Uani 1 1 d . . . . .
C2 C 0.1023(13) 0.5894(6) 0.1327(5) 0.105(5) Uani 1 1 d . . . . .
H2 H 0.044607 0.539320 0.108971 0.126 Uiso 1 1 calc R U . . .
C3 C 0.1704(9) 0.5959(5) 0.2048(4) 0.062(3) Uani 1 1 d . . . . .
C4 C 0.1510(10) 0.5265(5) 0.2380(4) 0.063(3) Uani 1 1 d . . . . .
C5 C 0.1337(9) 0.4639(5) 0.2661(4) 0.060(3) Uani 1 1 d . . . . .
C6 C 0.1082(9) 0.3945(5) 0.2984(4) 0.055(2) Uani 1 1 d . . . . .
C7 C 0.1663(9) 0.3379(5) 0.2948(5) 0.057(2) Uani 1 1 d . . . . .
H7 H 0.227082 0.347483 0.270915 0.068 Uiso 1 1 calc R U . . .
C8 C 0.1393(9) 0.2703(6) 0.3241(6) 0.065(3) Uani 1 1 d . . . . .
H8 H 0.180806 0.233216 0.320188 0.078 Uiso 1 1 calc R U . . .
C9 C 0.0494(8) 0.2540(6) 0.3606(5) 0.060(2) Uani 1 1 d . . . . .
C10 C -0.0075(9) 0.3130(6) 0.3661(5) 0.063(3) Uani 1 1 d . . . . .
H10 H -0.066040 0.305618 0.391705 0.075 Uiso 1 1 calc R U . . .
C11 C 0.0220(9) 0.3804(6) 0.3345(5) 0.064(3) Uani 1 1 d . . . . .
H11 H -0.018321 0.418302 0.337724 0.077 Uiso 1 1 calc R U . . .
N9 N 0.0183(9) 0.1862(6) 0.3897(6) 0.091(3) Uani 1 1 d . . . . .
C11A C 0.3133(10) 0.6914(5) 0.3203(5) 0.069(3) Uani 1 1 d . . . . .
O11A O 0.3957(9) 0.7493(5) 0.3449(4) 0.133(5) Uani 1 1 d . . . . .
C12A C 0.3390(11) 0.6515(6) 0.4368(5) 0.083(4) Uani 1 1 d . . . . .
H12A H 0.328158 0.697877 0.464510 0.100 Uiso 1 1 calc R U . . .
H12B H 0.423615 0.663442 0.441092 0.100 Uiso 1 1 calc R U . . .
O12A O 0.2729(6) 0.6373(4) 0.3601(3) 0.0637(18) Uani 1 1 d . . . . .
C13A C 0.2941(9) 0.5768(5) 0.4676(4) 0.057(3) Uani 1 1 d . . . . .
C14A C 0.3341(9) 0.5136(6) 0.4623(4) 0.060(2) Uani 1 1 d . . . . .
F14A F 0.4151(6) 0.5166(5) 0.4251(3) 0.099(2) Uani 1 1 d . . . . .
C15A C 0.2966(11) 0.4458(6) 0.4918(5) 0.071(3) Uani 1 1 d . . . . .
F15A F 0.3390(9) 0.3861(5) 0.4831(4) 0.121(3) Uani 1 1 d . . . . .
C16A C 0.2137(9) 0.4400(7) 0.5276(5) 0.067(3) Uani 1 1 d . . . . .
F16A F 0.1790(7) 0.3768(4) 0.5577(4) 0.116(3) Uani 1 1 d . . . . .
C17A C 0.1695(9) 0.5024(9) 0.5355(5) 0.074(3) Uani 1 1 d . . . . .
F17A F 0.0843(6) 0.4965(6) 0.5702(4) 0.117(3) Uani 1 1 d . . . . .
C18A C 0.2075(9) 0.5693(7) 0.5038(4) 0.064(3) Uani 1 1 d . . . . .
F18A F 0.1604(8) 0.6289(5) 0.5108(3) 0.118(3) Uani 1 1 d . . . . .
O11B O -0.0493(16) 0.5817(8) -0.0054(6) 0.261(12) Uani 1 1 d . . . . .
C11B C 0.0374(19) 0.6377(8) 0.0169(6) 0.171(10) Uani 1 1 d . . . . .
C12B C 0.0047(15) 0.6745(7) -0.0993(5) 0.122(7) Uani 1 1 d . . . . .
H12C H -0.079497 0.662696 -0.102295 0.147 Uiso 1 1 calc R U . . .
H12D H 0.014230 0.628659 -0.128588 0.147 Uiso 1 1 calc R U . . .
O12B O 0.0728(7) 0.6869(4) -0.0234(3) 0.083(2) Uani 1 1 d . . . . .
C13B C 0.0483(10) 0.7495(6) -0.1286(5) 0.067(3) Uani 1 1 d . . . . .
C14B C 0.1258(10) 0.7577(7) -0.1677(5) 0.068(3) Uani 1 1 d . . . . .
F14B F 0.1700(8) 0.6983(5) -0.1794(4) 0.120(3) Uani 1 1 d . . . . .
C15B C 0.1657(8) 0.8245(7) -0.1982(5) 0.067(3) Uani 1 1 d . . . . .
F15B F 0.2428(6) 0.8300(6) -0.2385(4) 0.118(3) Uani 1 1 d . . . . .
C16B C 0.1218(11) 0.8859(6) -0.1879(6) 0.073(3) Uani 1 1 d . . . . .
F16B F 0.1572(9) 0.9528(5) -0.2175(4) 0.140(4) Uani 1 1 d . . . . .
C17B C 0.0409(12) 0.8796(7) -0.1479(6) 0.079(4) Uani 1 1 d . . . . .
F17B F -0.0056(8) 0.9383(5) -0.1388(4) 0.135(4) Uani 1 1 d . . . . .
C18B C 0.0091(9) 0.8110(7) -0.1188(5) 0.067(3) Uani 1 1 d . . . . .
F18B F -0.0703(6) 0.8051(6) -0.0805(3) 0.120(3) Uani 1 1 d . . . . .
C91 C 0.068(2) 0.1054(16) 0.3620(15) 0.183(9) Uiso 1 1 d . U . . .
C92 C 0.126(3) 0.144(2) 0.430(2) 0.248(13) Uiso 1 1 d . U . . .
C93 C 0.288(4) 0.147(3) 0.464(3) 0.37(2) Uiso 1 1 d . U . . .
C94 C 0.3222(18) 0.2241(13) 0.5568(11) 0.144(7) Uiso 1 1 d . . . . .
C95 C -0.0763(11) 0.1680(9) 0.4249(7) 0.092(4) Uani 1 1 d . U . . .
H95A H -0.104936 0.109379 0.424213 0.111 Uiso 1 1 calc R U . . .
H95B H -0.142171 0.183338 0.396007 0.111 Uiso 1 1 calc R U . . .
C96 C -0.0391(14) 0.2114(11) 0.5043(8) 0.128(6) Uani 1 1 d . U . . .
H96A H -0.011881 0.270087 0.504834 0.154 Uiso 1 1 calc R U . . .
H96B H 0.027860 0.196963 0.532894 0.154 Uiso 1 1 calc R U . . .
C97 C -0.1374(15) 0.1914(10) 0.5422(9) 0.117(5) Uani 1 1 d . U . . .
H97A H -0.166018 0.132867 0.542185 0.140 Uiso 1 1 calc R U . . .
H97B H -0.203877 0.207718 0.515757 0.140 Uiso 1 1 calc R U . . .
C98 C -0.0850(19) 0.2390(12) 0.6246(10) 0.155(7) Uani 1 1 d . U . . .
H98A H -0.134631 0.214234 0.655092 0.233 Uiso 1 1 calc R U . . .
H98B H -0.082663 0.295058 0.624958 0.233 Uiso 1 1 calc R U . . .
H98C H -0.005325 0.237307 0.644521 0.233 Uiso 1 1 calc R U . . .
C91B C 0.389(4) 1.1673(19) -0.0941(16) 0.216(16) Uani 1 1 d . . . . .
C92B C 0.357(2) 1.134(2) -0.1548(17) 0.177(11) Uani 0.896(14) 1 d . U P A 1
C93B C 0.461(2) 1.1414(19) -0.2067(15) 0.180(10) Uani 0.896(14) 1 d . U P A 1
C94B C 0.370(2) 1.0734(15) -0.2924(9) 0.140(9) Uani 0.896(14) 1 d . . P A 1
C93D C 0.543(9) 1.256(6) -0.074(5) 0.07(2) Uiso 0.104(14) 1 d . U P A 2
C94D C 0.522(5) 1.315(4) -0.123(3) 0.027(15) Uiso 0.104(14) 1 d . U P A 2
C92D C 0.493(7) 1.178(5) -0.102(4) 0.049(19) Uiso 0.104(14) 1 d . U P A 2
C95B C 0.238(2) 1.1951(13) -0.0487(10) 0.148(6) Uani 1 1 d . U . . .
H95C H 0.282206 1.247771 -0.058647 0.178 Uiso 1 1 calc R U . . .
H95D H 0.232165 1.203704 0.002509 0.178 Uiso 1 1 calc R U . . .
C96B C 0.106(2) 1.1653(15) -0.1054(13) 0.176(8) Uani 1 1 d . U . . .
H96C H 0.057992 1.119158 -0.088059 0.211 Uiso 1 1 calc R U . . .
H96D H 0.072130 1.209242 -0.100004 0.211 Uiso 1 1 calc R U . . .
C97B C 0.088(2) 1.1392(17) -0.1912(14) 0.204(10) Uani 1 1 d . U . . .
H97C H 0.131662 1.101199 -0.195527 0.245 Uiso 1 1 calc R U . . .
H97D H 0.127131 1.187759 -0.209292 0.245 Uiso 1 1 calc R U . . .
C98B C -0.043(2) 1.0980(17) -0.2504(16) 0.265(15) Uani 1 1 d . U . . .
H98D H -0.041974 1.053638 -0.284890 0.397 Uiso 1 1 calc R U . . .
H98E H -0.064515 1.138440 -0.277967 0.397 Uiso 1 1 calc R U . . .
H98F H -0.101138 1.077567 -0.223403 0.397 Uiso 1 1 calc R U . . .
C1C C 0.5624(14) 1.0753(6) 0.5389(6) 0.119(6) Uani 1 1 d . . . . .
H1C H 0.605615 1.127833 0.565780 0.142 Uiso 1 1 calc R U . . .
C2C C 0.5515(16) 1.0134(7) 0.5768(6) 0.126(7) Uani 1 1 d . . . . .
C3C C 0.4860(16) 0.9331(7) 0.5379(5) 0.133(7) Uani 1 1 d . . . . .
C4C C 0.4730(14) 0.8642(8) 0.5711(5) 0.111(6) Uani 1 1 d . . . . .
C5C C 0.4613(11) 0.8021(6) 0.5982(5) 0.087(4) Uani 1 1 d . . . . .
C6C C 0.4411(11) 0.7346(6) 0.6314(5) 0.076(3) Uani 1 1 d . . . . .
C7C C 0.5033(9) 0.6806(7) 0.6283(5) 0.075(3) Uani 1 1 d . . . . .
H7C H 0.562537 0.690093 0.603049 0.090 Uiso 1 1 calc R U . . .
C8C C 0.4796(9) 0.6130(7) 0.6618(6) 0.070(3) Uani 1 1 d . . . . .
H8C H 0.524097 0.577661 0.659254 0.084 Uiso 1 1 calc R U . . .
C9C C 0.3943(9) 0.5950(6) 0.6986(5) 0.065(3) Uani 1 1 d . . . . .
C10C C 0.3308(9) 0.6498(6) 0.7019(5) 0.066(3) Uani 1 1 d . . . . .
H10C H 0.271628 0.640254 0.727151 0.080 Uiso 1 1 calc R U . . .
C21C C 0.3546(10) 0.7166(6) 0.6687(5) 0.067(3) Uani 1 1 d . . . . .
H21C H 0.310375 0.752102 0.671347 0.081 Uiso 1 1 calc R U . . .
N9C N 0.3687(10) 0.5283(6) 0.7314(6) 0.094(3) Uani 1 1 d . . . . .
C11C C 0.6158(14) 1.0304(6) 0.6574(5) 0.108(5) Uani 1 1 d . . . . .
O11C O 0.6937(11) 1.0936(5) 0.6851(4) 0.131(4) Uani 1 1 d . . . . .
C12C C 0.6341(11) 0.9923(6) 0.7726(5) 0.080(4) Uani 1 1 d . . . . .
H12E H 0.720356 1.016912 0.784869 0.096 Uiso 1 1 calc R U . . .
H12F H 0.601923 1.030167 0.795624 0.096 Uiso 1 1 calc R U . . .
O12C O 0.5828(7) 0.9747(4) 0.6922(3) 0.079(2) Uani 1 1 d . . . . .
C13C C 0.6043(9) 0.9164(6) 0.7999(4) 0.062(3) Uani 1 1 d . . . . .
C14C C 0.6622(9) 0.8609(7) 0.7912(5) 0.070(3) Uani 1 1 d . . . . .
F14C F 0.7434(6) 0.8745(5) 0.7545(4) 0.105(3) Uani 1 1 d . . . . .
C15C C 0.6381(8) 0.7899(6) 0.8189(5) 0.063(3) Uani 1 1 d . . . . .
F15C F 0.6927(6) 0.7375(5) 0.8109(4) 0.104(3) Uani 1 1 d . . . . .
C16C C 0.5533(8) 0.7724(6) 0.8570(5) 0.061(3) Uani 1 1 d . . . . .
F16C F 0.5268(6) 0.7044(4) 0.8851(4) 0.089(2) Uani 1 1 d . . . . .
C17C C 0.4987(9) 0.8265(6) 0.8658(5) 0.063(3) Uani 1 1 d . . . . .
F17C F 0.4131(6) 0.8110(4) 0.9026(4) 0.087(2) Uani 1 1 d . . . . .
C18C C 0.5220(8) 0.8973(6) 0.8365(5) 0.061(3) Uani 1 1 d . . . . .
F18C F 0.4648(6) 0.9494(4) 0.8474(3) 0.086(2) Uani 1 1 d . . . . .
C91C C 0.4403(16) 0.4723(11) 0.7346(10) 0.124(5) Uiso 1 1 d . U . . .
C92C C 0.579(3) 0.5120(19) 0.7772(18) 0.224(11) Uiso 1 1 d . U . . .
C93C C 0.590(3) 0.5285(18) 0.8616(17) 0.200(11) Uiso 1 1 d . U . . .
C94C C 0.683(2) 0.5556(13) 0.8932(12) 0.142(7) Uiso 1 1 d . U . . .
C95C C 0.228(3) 0.476(2) 0.7423(19) 0.229(12) Uiso 1 1 d . U . . .
C96C C 0.296(2) 0.5232(17) 0.7972(15) 0.179(9) Uiso 1 1 d . U . . .
C97C C 0.193(3) 0.521(2) 0.871(2) 0.258(15) Uiso 1 1 d . . . . .
C98C C 0.303(3) 0.610(2) 0.9546(18) 0.245(14) Uiso 1 1 d . . . . .

loop_
_atom_site_aniso_label
_atom_site_aniso_U_11
_atom_site_aniso_U_22
_atom_site_aniso_U_33
_atom_site_aniso_U_23
_atom_site_aniso_U_13
_atom_site_aniso_U_12
C1A 0.055(5) 0.040(4) 0.031(4) -0.004(3) 0.001(3) 0.009(4)
C2A 0.062(5) 0.035(4) 0.029(3) -0.011(3) -0.002(3) 0.006(4)
C3A 0.066(5) 0.042(5) 0.030(4) -0.011(3) -0.004(3) 0.005(4)
C4A 0.058(5) 0.044(5) 0.030(3) -0.007(3) -0.005(3) 0.015(4)
C5A 0.055(5) 0.037(4) 0.031(4) -0.007(3) -0.010(3) 0.009(4)
C6A 0.051(5) 0.046(4) 0.024(3) -0.003(3) -0.008(3) 0.012(4)
C7A 0.062(6) 0.066(6) 0.040(4) 0.006(4) 0.006(4) 0.022(5)
C8A 0.063(6) 0.083(8) 0.067(6) 0.014(6) 0.021(5) 0.016(6)
C9A 0.065(6) 0.096(8) 0.054(5) 0.028(5) 0.017(5) 0.019(6)
C10A 0.074(7) 0.074(7) 0.052(5) 0.017(5) 0.014(5) 0.037(6)
C1AA 0.053(5) 0.055(5) 0.042(4) 0.011(4) 0.008(3) 0.017(4)
N9A 0.117(9) 0.105(8) 0.128(9) 0.076(8) 0.068(8) 0.061(7)
C1 0.180(14) 0.043(6) 0.042(5) -0.002(4) -0.023(7) -0.008(7)
C2 0.162(12) 0.050(6) 0.041(5) -0.007(4) -0.016(6) -0.018(7)
C3 0.094(7) 0.037(4) 0.036(4) -0.009(3) 0.003(4) 0.007(4)
C4 0.101(7) 0.040(5) 0.031(4) -0.011(4) 0.005(4) 0.013(5)
C5 0.087(7) 0.047(5) 0.031(4) -0.013(4) 0.000(4) 0.019(5)
C6 0.075(6) 0.054(5) 0.023(3) -0.005(3) -0.002(4) 0.016(5)
C7 0.067(6) 0.054(5) 0.046(5) 0.001(4) 0.017(4) 0.015(4)
C8 0.061(6) 0.051(5) 0.078(6) 0.007(5) 0.008(5) 0.022(5)
C9 0.052(5) 0.071(6) 0.051(5) 0.013(4) 0.006(4) 0.016(5)
C10 0.065(6) 0.077(7) 0.044(4) 0.009(4) 0.013(4) 0.024(5)
C11 0.073(6) 0.068(6) 0.044(5) -0.007(4) 0.000(4) 0.032(5)
N9 0.085(7) 0.077(6) 0.113(8) 0.059(6) 0.023(6) 0.023(5)
C11A 0.090(7) 0.038(5) 0.045(5) -0.004(4) -0.018(5) 0.002(5)
O11A 0.144(8) 0.084(6) 0.074(5) 0.037(4) -0.049(5) -0.049(6)
C12A 0.120(9) 0.052(6) 0.033(4) -0.004(4) -0.022(5) -0.001(6)
O12A 0.074(4) 0.057(4) 0.035(3) -0.009(3) -0.004(3) 0.004(3)
C13A 0.078(6) 0.046(5) 0.024(3) -0.006(3) -0.007(4) 0.004(4)
C14A 0.075(6) 0.062(6) 0.036(4) 0.002(4) 0.013(4) 0.019(5)
F14A 0.099(5) 0.152(7) 0.068(4) 0.027(4) 0.041(4) 0.058(5)
C15A 0.098(8) 0.057(6) 0.050(5) 0.000(4) 0.009(5) 0.026(6)
F15A 0.199(9) 0.092(5) 0.094(5) 0.010(4) 0.033(6) 0.087(6)
C16A 0.059(6) 0.076(7) 0.043(5) 0.004(5) 0.004(4) -0.004(5)
F16A 0.124(6) 0.090(5) 0.082(4) 0.036(4) -0.005(4) -0.024(4)
C17A 0.051(6) 0.116(10) 0.044(5) 0.014(6) 0.008(4) 0.016(6)
F17A 0.086(5) 0.212(10) 0.063(4) 0.027(5) 0.020(3) 0.063(6)
C18A 0.076(6) 0.086(7) 0.029(4) -0.008(4) 0.001(4) 0.042(6)
F18A 0.177(8) 0.136(7) 0.052(3) -0.010(4) -0.006(4) 0.106(6)
O11B 0.33(2) 0.144(11) 0.093(7) 0.053(7) -0.095(10) -0.123(13)
C11B 0.27(2) 0.063(8) 0.048(6) 0.004(6) -0.064(10) -0.053(11)
C12B 0.192(15) 0.063(7) 0.037(5) -0.003(5) -0.016(7) -0.030(8)
O12B 0.121(6) 0.058(4) 0.035(3) -0.007(3) -0.014(4) 0.009(4)
C13B 0.088(7) 0.053(6) 0.032(4) -0.005(4) -0.010(4) 0.008(5)
C14B 0.081(7) 0.070(7) 0.049(5) -0.003(5) -0.002(5) 0.037(6)
F14B 0.187(8) 0.103(5) 0.069(4) -0.018(4) -0.018(5) 0.098(6)
C15B 0.046(5) 0.089(8) 0.053(5) -0.001(5) 0.004(4) 0.015(5)
F15B 0.075(5) 0.183(9) 0.079(4) 0.011(5) 0.017(4) 0.022(5)
C16B 0.081(7) 0.053(6) 0.058(6) 0.013(5) -0.014(5) 0.008(5)
F16B 0.173(8) 0.075(5) 0.095(5) 0.031(4) -0.034(5) -0.023(5)
C17B 0.104(9) 0.075(7) 0.047(5) -0.011(5) -0.021(6) 0.050(7)
F17B 0.179(8) 0.131(7) 0.088(5) -0.031(5) -0.036(5) 0.114(7)
C18B 0.057(6) 0.090(8) 0.039(4) -0.016(5) -0.008(4) 0.026(5)
F18B 0.068(4) 0.208(9) 0.059(4) -0.023(5) 0.004(3) 0.029(5)
C95 0.079(8) 0.107(9) 0.105(7) 0.067(7) 0.026(6) 0.036(7)
C96 0.114(10) 0.147(13) 0.095(7) 0.066(8) 0.012(7) -0.001(9)
C97 0.133(12) 0.111(11) 0.121(9) 0.058(8) 0.049(8) 0.039(10)
C98 0.19(2) 0.134(15) 0.123(10) 0.056(10) 0.043(12) 0.020(14)
C91B 0.38(5) 0.24(3) 0.19(2) 0.16(2) 0.18(3) 0.22(3)
C92B 0.103(14) 0.22(3) 0.19(2) 0.09(2) 0.047(14) 0.001(15)
C93B 0.131(17) 0.24(3) 0.165(19) 0.082(18) 0.058(14) 0.023(17)
C94B 0.19(2) 0.23(2) 0.078(9) 0.084(13) 0.065(11) 0.138(19)
C95B 0.205(17) 0.164(16) 0.127(12) 0.085(12) 0.078(11) 0.092(15)
C96B 0.204(16) 0.182(17) 0.186(14) 0.119(14) 0.068(13) 0.091(15)
C97B 0.168(17) 0.21(2) 0.194(14) 0.052(19) 0.020(14) 0.022(17)
C98B 0.18(2) 0.24(3) 0.30(2) 0.16(2) -0.054(19) 0.02(2)
C1C 0.191(14) 0.050(6) 0.051(6) -0.027(5) 0.038(7) -0.051(8)
C2C 0.208(16) 0.046(6) 0.051(6) -0.017(5) 0.017(8) -0.044(8)
C3C 0.219(16) 0.051(7) 0.035(5) -0.014(5) -0.001(7) -0.061(8)
C4C 0.158(13) 0.074(8) 0.034(5) -0.018(5) 0.007(6) -0.036(8)
C5C 0.125(10) 0.051(6) 0.038(4) -0.010(4) 0.013(5) -0.029(6)
C6C 0.101(8) 0.056(6) 0.036(4) -0.023(4) 0.010(5) -0.013(6)
C7C 0.066(6) 0.082(8) 0.050(5) -0.030(5) 0.015(5) -0.006(6)
C8C 0.063(6) 0.061(6) 0.069(6) -0.013(5) 0.011(5) 0.009(5)
C9C 0.059(6) 0.056(6) 0.064(6) 0.002(5) 0.004(5) 0.011(5)
C10C 0.061(6) 0.063(6) 0.067(6) 0.011(5) 0.016(5) 0.009(5)
C21C 0.085(7) 0.063(6) 0.050(5) 0.004(4) 0.016(5) 0.020(5)
N9C 0.101(8) 0.068(6) 0.109(8) 0.022(6) 0.016(6) 0.028(6)
C11C 0.175(13) 0.044(6) 0.043(5) -0.024(5) 0.014(7) -0.032(7)
O11C 0.199(11) 0.075(6) 0.055(4) -0.009(4) 0.014(5) -0.028(6)
C12C 0.105(8) 0.062(6) 0.037(4) -0.016(4) 0.006(5) -0.010(6)
O12C 0.097(5) 0.063(4) 0.037(3) -0.017(3) 0.004(3) -0.012(4)
C13C 0.072(6) 0.052(5) 0.034(4) -0.014(4) 0.001(4) -0.005(5)
C14C 0.057(6) 0.074(7) 0.047(5) -0.025(5) 0.008(4) -0.012(5)
F14C 0.080(4) 0.118(6) 0.093(5) -0.029(4) 0.039(4) -0.002(4)
C15C 0.048(5) 0.059(6) 0.062(5) -0.025(5) 0.003(4) 0.008(5)
F15C 0.076(4) 0.108(6) 0.110(5) -0.038(4) 0.001(4) 0.039(4)
C16C 0.050(5) 0.058(6) 0.058(5) -0.004(4) -0.002(4) 0.007(4)
F16C 0.090(5) 0.069(4) 0.091(4) 0.010(3) 0.000(3) 0.019(3)
C17C 0.060(6) 0.065(6) 0.052(5) 0.002(4) 0.005(4) 0.014(5)
F17C 0.075(4) 0.101(5) 0.093(4) 0.019(4) 0.032(3) 0.034(4)
C18C 0.053(5) 0.060(6) 0.049(5) -0.011(4) 0.001(4) 0.006(4)
F18C 0.100(5) 0.080(4) 0.070(4) -0.007(3) 0.002(3) 0.039(4)

_geom_special_details            
;
 All esds (except the esd in the dihedral angle between two l.s. planes)
 are estimated using the full covariance matrix.  The cell esds are taken
 into account individually in the estimation of esds in distances, angles
 and torsion angles; correlations between esds in cell parameters are only
 used when they are defined by crystal symmetry.  An approximate (isotropic)
 treatment of cell esds is used for estimating esds involving l.s. planes.
;

loop_
_geom_bond_atom_site_label_1
_geom_bond_atom_site_label_2
_geom_bond_distance
_geom_bond_site_symmetry_2
_geom_bond_publ_flag
C1A C2A 1.388(11) . ?
C1A C3 1.399(11) . ?
C1A C11A 1.502(10) . ?
C2A C3A 1.386(10) . ?
C3A C4A 1.398(12) . ?
C3A C1 1.433(12) . ?
C4A C5A 1.211(11) . ?
C5A C6A 1.442(11) . ?
C6A C1AA 1.373(12) . ?
C6A C7A 1.404(12) . ?
C7A C8A 1.328(14) . ?
C8A C9A 1.410(16) . ?
C9A N9A 1.352(15) . ?
C9A C10A 1.410(14) . ?
C10A C1AA 1.338(13) . ?
N9A C95B 1.37(2) . ?
N9A C91B 1.46(3) . ?
C1 C2 1.382(15) . ?
C1 C11B 1.505(13) . ?
C2 C3 1.396(13) . ?
C3 C4 1.411(13) . ?
C4 C5 1.253(13) . ?
C5 C6 1.405(13) . ?
C6 C11 1.376(14) . ?
C6 C7 1.395(13) . ?
C7 C8 1.348(13) . ?
C8 C9 1.420(14) . ?
C9 N9 1.355(13) . ?
C9 C10 1.425(14) . ?
C10 C11 1.371(14) . ?
N9 C95 1.452(16) . ?
N9 C92 1.77(4) . ?
N9 C91 1.79(3) . ?
C11A O11A 1.177(12) . ?
C11A O12A 1.325(12) . ?
C12A O12A 1.444(9) . ?
C12A C13A 1.500(13) . ?
C13A C14A 1.351(14) . ?
C13A C18A 1.385(14) . ?
C14A F14A 1.347(12) . ?
C14A C15A 1.371(14) . ?
C15A F15A 1.321(13) . ?
C15A C16A 1.345(16) . ?
C16A F16A 1.307(12) . ?
C16A C17A 1.375(17) . ?
C17A F17A 1.355(12) . ?
C17A C18A 1.383(16) . ?
C18A F18A 1.355(12) . ?
O11B C11B 1.183(18) . ?
C11B O12B 1.257(16) . ?
C12B O12B 1.442(11) . ?
C12B C13B 1.485(15) . ?
C13B C18B 1.327(15) . ?
C13B C14B 1.328(16) . ?
C14B F14B 1.341(12) . ?
C14B C15B 1.373(16) . ?
C15B F15B 1.345(12) . ?
C15B C16B 1.365(16) . ?
C16B F16B 1.356(12) . ?
C16B C17B 1.377(18) . ?
C17B F17B 1.340(12) . ?
C17B C18B 1.367(17) . ?
C18B F18B 1.339(12) . ?
C91 C92 1.33(4) . ?
C92 C93 1.94(5) . ?
C93 C94 2.01(5) . ?
C95 C96 1.52(2) . ?
C96 C97 1.53(2) . ?
C97 C98 1.59(2) . ?
C91B C92B 1.16(4) . ?
C91B C92D 1.30(9) . ?
C91B C93D 2.01(11) . ?
C92B C93B 1.78(4) . ?
C93B C94B 1.82(3) . ?
C93D C92D 1.32(13) . ?
C93D C94D 1.50(12) . ?
C95B C96B 1.64(3) . ?
C96B C97B 1.59(3) . ?
C97B C98B 1.65(3) . ?
C1C C2C 1.350(17) . ?
C1C C3C 1.407(15) 2_676 ?
C2C C3C 1.439(12) . ?
C2C C11C 1.498(15) . ?
C3C C4C 1.403(17) . ?
C4C C5C 1.236(16) . ?
C5C C6C 1.383(15) . ?
C6C C7C 1.395(17) . ?
C6C C21C 1.396(15) . ?
C7C C8C 1.390(16) . ?
C8C C9C 1.376(15) . ?
C9C N9C 1.372(14) . ?
C9C C10C 1.418(15) . ?
C10C C21C 1.375(14) . ?
N9C C91C 1.50(2) . ?
N9C C96C 1.70(3) . ?
N9C C95C 1.79(4) . ?
C11C O11C 1.217(13) . ?
C11C O12C 1.256(13) . ?
C12C C13C 1.457(14) . ?
C12C O12C 1.466(10) . ?
C13C C18C 1.343(14) . ?
C13C C14C 1.392(16) . ?
C14C F14C 1.332(12) . ?
C14C C15C 1.381(15) . ?
C15C F15C 1.314(12) . ?
C15C C16C 1.389(15) . ?
C16C F16C 1.342(12) . ?
C16C C17C 1.342(15) . ?
C17C F17C 1.376(12) . ?
C17C C18C 1.394(14) . ?
C18C F18C 1.345(12) . ?
C91C C92C 1.63(3) . ?
C92C C93C 1.56(4) . ?
C93C C94C 1.10(3) . ?
C95C C96C 1.23(3) . ?
C97C C98C 2.03(4) . ?

loop_
_geom_angle_atom_site_label_1
_geom_angle_atom_site_label_2
_geom_angle_atom_site_label_3
_geom_angle
_geom_angle_site_symmetry_1
_geom_angle_site_symmetry_3
_geom_angle_publ_flag
C2A C1A C3 121.2(7) . . ?
C2A C1A C11A 115.7(7) . . ?
C3 C1A C11A 123.1(8) . . ?
C3A C2A C1A 122.9(7) . . ?
C2A C3A C4A 119.5(7) . . ?
C2A C3A C1 115.8(8) . . ?
C4A C3A C1 124.7(7) . . ?
C5A C4A C3A 178.2(8) . . ?
C4A C5A C6A 177.7(10) . . ?
C1AA C6A C7A 116.1(8) . . ?
C1AA C6A C5A 121.5(8) . . ?
C7A C6A C5A 122.3(8) . . ?
C8A C7A C6A 122.8(10) . . ?
C7A C8A C9A 121.9(11) . . ?
N9A C9A C8A 122.2(11) . . ?
N9A C9A C10A 123.6(12) . . ?
C8A C9A C10A 114.2(10) . . ?
C1AA C10A C9A 123.5(10) . . ?
C10A C1AA C6A 121.6(9) . . ?
C9A N9A C95B 121.8(13) . . ?
C9A N9A C91B 123.2(14) . . ?
C95B N9A C91B 114.6(14) . . ?
C2 C1 C3A 120.7(9) . . ?
C2 C1 C11B 116.8(10) . . ?
C3A C1 C11B 122.1(10) . . ?
C1 C2 C3 122.4(9) . . ?
C2 C3 C1A 116.5(9) . . ?
C2 C3 C4 117.7(8) . . ?
C1A C3 C4 125.4(7) . . ?
C5 C4 C3 178.6(9) . . ?
C4 C5 C6 176.5(12) . . ?
C11 C6 C7 117.9(9) . . ?
C11 C6 C5 119.5(10) . . ?
C7 C6 C5 122.6(10) . . ?
C8 C7 C6 122.5(10) . . ?
C7 C8 C9 120.5(10) . . ?
N9 C9 C8 122.4(10) . . ?
N9 C9 C10 120.7(10) . . ?
C8 C9 C10 116.9(9) . . ?
C11 C10 C9 120.4(10) . . ?
C10 C11 C6 121.8(10) . . ?
C9 N9 C95 122.6(11) . . ?
C9 N9 C92 120.1(14) . . ?
C95 N9 C92 109.9(13) . . ?
C9 N9 C91 117.5(12) . . ?
C95 N9 C91 117.8(12) . . ?
C92 N9 C91 43.7(12) . . ?
O11A C11A O12A 123.6(8) . . ?
O11A C11A C1A 122.6(9) . . ?
O12A C11A C1A 113.8(7) . . ?
O12A C12A C13A 107.4(7) . . ?
C11A O12A C12A 116.0(7) . . ?
C14A C13A C18A 115.9(9) . . ?
C14A C13A C12A 123.3(11) . . ?
C18A C13A C12A 120.8(10) . . ?
F14A C14A C13A 118.3(10) . . ?
F14A C14A C15A 117.6(10) . . ?
C13A C14A C15A 124.1(11) . . ?
F15A C15A C16A 120.7(11) . . ?
F15A C15A C14A 120.3(11) . . ?
C16A C15A C14A 119.0(11) . . ?
F16A C16A C15A 119.9(12) . . ?
F16A C16A C17A 120.1(11) . . ?
C15A C16A C17A 120.0(11) . . ?
F17A C17A C16A 120.3(12) . . ?
F17A C17A C18A 120.0(12) . . ?
C16A C17A C18A 119.5(10) . . ?
F18A C18A C17A 118.4(11) . . ?
F18A C18A C13A 120.3(11) . . ?
C17A C18A C13A 121.3(10) . . ?
O11B C11B O12B 122.4(11) . . ?
O11B C11B C1 122.5(13) . . ?
O12B C11B C1 115.1(12) . . ?
O12B C12B C13B 107.4(8) . . ?
C11B O12B C12B 118.5(9) . . ?
C18B C13B C14B 116.4(11) . . ?
C18B C13B C12B 121.6(13) . . ?
C14B C13B C12B 121.9(12) . . ?
C13B C14B F14B 119.9(12) . . ?
C13B C14B C15B 124.3(11) . . ?
F14B C14B C15B 115.8(12) . . ?
F15B C15B C16B 120.0(12) . . ?
F15B C15B C14B 122.5(12) . . ?
C16B C15B C14B 117.4(11) . . ?
F16B C16B C15B 119.9(13) . . ?
F16B C16B C17B 120.0(12) . . ?
C15B C16B C17B 120.1(11) . . ?
F17B C17B C18B 121.5(14) . . ?
F17B C17B C16B 121.0(13) . . ?
C18B C17B C16B 117.5(10) . . ?
C13B C18B F18B 118.7(12) . . ?
C13B C18B C17B 124.2(12) . . ?
F18B C18B C17B 117.1(11) . . ?
C92 C91 N9 67(2) . . ?
C91 C92 N9 69(2) . . ?
C91 C92 C93 116(3) . . ?
N9 C92 C93 151(3) . . ?
C92 C93 C94 94(3) . . ?
N9 C95 C96 112.9(12) . . ?
C95 C96 C97 113.2(13) . . ?
C96 C97 C98 107.4(14) . . ?
C92B C91B N9A 114(4) . . ?
C92D C91B N9A 152(4) . . ?
C92D C91B C93D 41(5) . . ?
N9A C91B C93D 133(4) . . ?
C91B C92B C93B 119(3) . . ?
C92B C93B C94B 101.3(16) . . ?
C92D C93D C94D 117(8) . . ?
C92D C93D C91B 40(5) . . ?
C94D C93D C91B 107(6) . . ?
C91B C92D C93D 100(8) . . ?
N9A C95B C96B 116.1(19) . . ?
C97B C96B C95B 120(2) . . ?
C96B C97B C98B 123(3) . . ?
C2C C1C C3C 124.2(8) . 2_676 ?
C1C C2C C3C 119.4(10) . . ?
C1C C2C C11C 118.4(9) . . ?
C3C C2C C11C 122.1(11) . . ?
C4C C3C C1C 119.4(8) . 2_676 ?
C4C C3C C2C 124.2(10) . . ?
C1C C3C C2C 116.4(11) 2_676 . ?
C5C C4C C3C 177.9(12) . . ?
C4C C5C C6C 174.8(16) . . ?
C5C C6C C7C 122.4(12) . . ?
C5C C6C C21C 120.9(13) . . ?
C7C C6C C21C 116.8(11) . . ?
C8C C7C C6C 120.6(11) . . ?
C9C C8C C7C 122.8(11) . . ?
N9C C9C C8C 123.7(11) . . ?
N9C C9C C10C 119.5(11) . . ?
C8C C9C C10C 116.8(11) . . ?
C21C C10C C9C 120.2(11) . . ?
C10C C21C C6C 122.8(12) . . ?
C9C N9C C91C 121.2(13) . . ?
C9C N9C C96C 121.3(13) . . ?
C91C N9C C96C 113.5(13) . . ?
C9C N9C C95C 125.7(14) . . ?
C91C N9C C95C 109.0(14) . . ?
C96C N9C C95C 41.0(12) . . ?
O11C C11C O12C 124.2(10) . . ?
O11C C11C C2C 121.2(11) . . ?
O12C C11C C2C 114.6(9) . . ?
C13C C12C O12C 107.4(7) . . ?
C11C O12C C12C 116.3(7) . . ?
C18C C13C C14C 116.5(10) . . ?
C18C C13C C12C 122.0(11) . . ?
C14C C13C C12C 121.5(11) . . ?
F14C C14C C15C 117.2(11) . . ?
F14C C14C C13C 120.4(11) . . ?
C15C C14C C13C 122.4(10) . . ?
F15C C15C C14C 122.6(11) . . ?
F15C C15C C16C 117.9(11) . . ?
C14C C15C C16C 119.5(10) . . ?
F16C C16C C17C 120.3(10) . . ?
F16C C16C C15C 121.9(10) . . ?
C17C C16C C15C 117.8(11) . . ?
C16C C17C F17C 119.5(10) . . ?
C16C C17C C18C 122.2(11) . . ?
F17C C17C C18C 118.2(10) . . ?
C13C C18C F18C 118.9(10) . . ?
C13C C18C C17C 121.5(11) . . ?
F18C C18C C17C 119.6(10) . . ?
N9C C91C C92C 116.0(17) . . ?
C93C C92C C91C 107(2) . . ?
C94C C93C C92C 110(3) . . ?
C96C C95C N9C 65(2) . . ?
C95C C96C N9C 74(2) . . ?

_refine_diff_density_max         2.446
_refine_diff_density_min         -0.601
_refine_diff_density_rms         0.188

_shelx_res_file                  
;
TITL SS01 in P-1
    A-4_ss02_anis2.res
    created by SHELXL-2016/6 at 15:22:47 on 14-Feb-2018
CELL 1.54178  12.39200  17.65270  18.88640  95.1612 103.7588 106.8810
ZERR    4.00   0.00070   0.00090   0.00100   0.0033   0.0033   0.0033
LATT  1
SFAC C H N O F
UNIT 216 200 40 8 16
LIST 4
ACTA
TEMP -173.130
SIZE 0.104 0.169 0.336
L.S. 40
BOND
FMAP 2
PLAN 20
DELU C91 C92 C93 C94 C95 C96 C97 C98 C95B C96B C97B C98B C92B C93B
DELU C94B C91C C92C C93C C94C C95C C96C C97C C98C C92D C93D C94D
SIMU C91 C92 C93 C94 C95 C96 C97 C98 C95B C96B C97B C98B C92B C93B
SIMU C94B C91C C92C C93C C94C C95C C96C C97C C98C C92D C93D C94D
REM ******************** Molecule 1*******************************
REM ************ N ethynyl side A ****************************
WGHT    0.100000
FVAR       0.04350   0.89566
C1A   1    0.242478    0.673142    0.240709    11.00000    0.05535    0.04039 =
         0.03150   -0.00382    0.00130    0.00915
C2A   1    0.252913    0.738372    0.203902    11.00000    0.06188    0.03515 =
         0.02933   -0.01111   -0.00216    0.00647
AFIX  43
H2A   2    0.303131    0.789798    0.230267    11.00000   -1.20000
AFIX   0
C3A   1    0.193290    0.731785    0.130372    11.00000    0.06599    0.04157 =
         0.02985   -0.01072   -0.00379    0.00526
C4A   1    0.207700    0.800516    0.097381    11.00000    0.05823    0.04413 =
         0.02993   -0.00734   -0.00515    0.01528
C5A   1    0.220680    0.861310    0.070698    11.00000    0.05472    0.03671 =
         0.03131   -0.00667   -0.00962    0.00937
C6A   1    0.239397    0.932796    0.037526    11.00000    0.05146    0.04632 =
         0.02439   -0.00329   -0.00753    0.01210
C7A   1    0.322804    0.954069   -0.002353    11.00000    0.06164    0.06584 =
         0.03979    0.00642    0.00591    0.02191
AFIX  43
H7A   2    0.368008    0.919843   -0.007844    11.00000   -1.20000
AFIX   0
C8A   1    0.341165    1.020027   -0.032723    11.00000    0.06335    0.08286 =
         0.06691    0.01421    0.02082    0.01614
AFIX  43
H8A   2    0.397383    1.030623   -0.060168    11.00000   -1.20000
AFIX   0

C9A   1    0.279651    1.074745   -0.025407    11.00000    0.06461    0.09641 =
         0.05406    0.02786    0.01711    0.01926
C10A  1    0.197021    1.052262    0.015276    11.00000    0.07380    0.07396 =
         0.05242    0.01704    0.01401    0.03681
AFIX  43
H10A  2    0.152693    1.086701    0.022231    11.00000   -1.20000
AFIX   0
C1AA  1    0.177775    0.984998    0.044588    11.00000    0.05255    0.05469 =
         0.04152    0.01139    0.00810    0.01733
AFIX  43
H1AA  2    0.120111    0.973072    0.070909    11.00000   -1.20000
AFIX   0
N9A   3    0.302986    1.144368   -0.052308    11.00000    0.11700    0.10533 =
         0.12843    0.07574    0.06826    0.06100
REM ************ N ethynyl side B ****************************
C1    1    0.115937    0.653184    0.094479    11.00000    0.18036    0.04349 =
         0.04197   -0.00240   -0.02326   -0.00844
C2    1    0.102337    0.589388    0.132660    11.00000    0.16177    0.05007 =
         0.04141   -0.00710   -0.01584   -0.01765
AFIX  43
H2    2    0.044607    0.539320    0.108971    11.00000   -1.20000
AFIX   0

C3    1    0.170380    0.595875    0.204781    11.00000    0.09400    0.03664 =
         0.03572   -0.00939    0.00338    0.00703
C4    1    0.150956    0.526479    0.238035    11.00000    0.10091    0.04033 =
         0.03053   -0.01123    0.00549    0.01291
C5    1    0.133685    0.463875    0.266099    11.00000    0.08660    0.04680 =
         0.03088   -0.01278   -0.00046    0.01884
C6    1    0.108191    0.394489    0.298417    11.00000    0.07543    0.05352 =
         0.02319   -0.00505   -0.00245    0.01648
C7    1    0.166264    0.337940    0.294840    11.00000    0.06677    0.05361 =
         0.04626    0.00129    0.01694    0.01476
AFIX  43
H7    2    0.227082    0.347483    0.270915    11.00000   -1.20000
AFIX   0
C8    1    0.139314    0.270283    0.324056    11.00000    0.06107    0.05107 =
         0.07812    0.00715    0.00784    0.02193
AFIX  43
H8    2    0.180806    0.233216    0.320188    11.00000   -1.20000
AFIX   0
C9    1    0.049350    0.254016    0.360573    11.00000    0.05170    0.07066 =
         0.05148    0.01306    0.00614    0.01611
C10   1   -0.007451    0.313012    0.366054    11.00000    0.06538    0.07722 =
         0.04446    0.00875    0.01296    0.02406
AFIX  43
H10   2   -0.066040    0.305618    0.391705    11.00000   -1.20000
AFIX   0
C11   1    0.021955    0.380361    0.334535    11.00000    0.07307    0.06809 =
         0.04446   -0.00656    0.00032    0.03204
AFIX  43
H11   2   -0.018321    0.418302    0.337724    11.00000   -1.20000
AFIX   0
N9    3    0.018302    0.186232    0.389744    11.00000    0.08477    0.07742 =
         0.11309    0.05926    0.02281    0.02265
REM ************ Side Chain side A ****************************
C11A  1    0.313283    0.691400    0.320318    11.00000    0.09029    0.03811 =
         0.04515   -0.00398   -0.01827    0.00241
O11A  4    0.395653    0.749269    0.344873    11.00000    0.14419    0.08412 =
         0.07445    0.03710   -0.04906   -0.04858
C12A  1    0.338955    0.651533    0.436846    11.00000    0.11964    0.05156 =
         0.03305   -0.00425   -0.02170   -0.00135
AFIX  23
H12A  2    0.328158    0.697877    0.464510    11.00000   -1.20000
H12B  2    0.423615    0.663442    0.441092    11.00000   -1.20000
AFIX   0

O12A  4    0.272930    0.637337    0.360077    11.00000    0.07358    0.05708 =
         0.03540   -0.00910   -0.00360    0.00392
C13A  1    0.294116    0.576819    0.467596    11.00000    0.07824    0.04570 =
         0.02375   -0.00648   -0.00654    0.00381
C14A  1    0.334112    0.513597    0.462277    11.00000    0.07534    0.06240 =
         0.03630    0.00171    0.01250    0.01916
F14A  5    0.415094    0.516619    0.425093    11.00000    0.09936    0.15249 =
         0.06795    0.02740    0.04105    0.05816
C15A  1    0.296577    0.445754    0.491764    11.00000    0.09813    0.05694 =
         0.05002   -0.00012    0.00926    0.02569
F15A  5    0.338959    0.386053    0.483076    11.00000    0.19851    0.09213 =
         0.09449    0.00956    0.03291    0.08665
C16A  1    0.213661    0.440046    0.527625    11.00000    0.05914    0.07625 =
         0.04305    0.00427    0.00393   -0.00355
F16A  5    0.178963    0.376791    0.557745    11.00000    0.12444    0.08967 =
         0.08196    0.03606   -0.00465   -0.02399
C17A  1    0.169513    0.502386    0.535516    11.00000    0.05092    0.11643 =
         0.04445    0.01394    0.00792    0.01573
F17A  5    0.084263    0.496466    0.570240    11.00000    0.08626    0.21223 =
         0.06339    0.02675    0.01995    0.06288
C18A  1    0.207543    0.569266    0.503801    11.00000    0.07563    0.08565 =
         0.02937   -0.00771    0.00104    0.04164
F18A  5    0.160390    0.628927    0.510764    11.00000    0.17696    0.13630 =
         0.05231   -0.00979   -0.00627    0.10649
REM ************ Side Chain side B ****************************
O11B  4   -0.049306    0.581748   -0.005404    11.00000    0.33396    0.14423 =
         0.09293    0.05253   -0.09452   -0.12343
C11B  1    0.037368    0.637703    0.016889    11.00000    0.27133    0.06344 =
         0.04812    0.00427   -0.06384   -0.05343
C12B  1    0.004748    0.674514   -0.099326    11.00000    0.19170    0.06281 =
         0.03653   -0.00313   -0.01571   -0.02968
AFIX  23
H12C  2   -0.079497    0.662696   -0.102295    11.00000   -1.20000
H12D  2    0.014230    0.628659   -0.128588    11.00000   -1.20000
AFIX   0

O12B  4    0.072804    0.686886   -0.023369    11.00000    0.12137    0.05824 =
         0.03456   -0.00738   -0.01362    0.00922
C13B  1    0.048324    0.749467   -0.128569    11.00000    0.08799    0.05341 =
         0.03222   -0.00515   -0.01030    0.00842
C14B  1    0.125756    0.757720   -0.167671    11.00000    0.08144    0.06962 =
         0.04901   -0.00340   -0.00217    0.03689
F14B  5    0.170011    0.698350   -0.179403    11.00000    0.18681    0.10337 =
         0.06886   -0.01791   -0.01769    0.09774
C15B  1    0.165720    0.824474   -0.198167    11.00000    0.04613    0.08881 =
         0.05296   -0.00051    0.00440    0.01494
F15B  5    0.242779    0.829979   -0.238539    11.00000    0.07474    0.18306 =
         0.07855    0.01122    0.01663    0.02205
C16B  1    0.121779    0.885854   -0.187857    11.00000    0.08098    0.05307 =
         0.05790    0.01310   -0.01431    0.00801
F16B  5    0.157212    0.952816   -0.217518    11.00000    0.17258    0.07518 =
         0.09454    0.03104   -0.03381   -0.02299
C17B  1    0.040926    0.879572   -0.147868    11.00000    0.10355    0.07490 =
         0.04704   -0.01090   -0.02148    0.05030
F17B  5   -0.005597    0.938254   -0.138835    11.00000    0.17918    0.13067 =
         0.08814   -0.03089   -0.03572    0.11449
C18B  1    0.009092    0.810959   -0.118771    11.00000    0.05673    0.08979 =
         0.03901   -0.01635   -0.00776    0.02603
F18B  5   -0.070320    0.805052   -0.080531    11.00000    0.06766    0.20791 =
         0.05895   -0.02320    0.00428    0.02924
REM ****** N butyl chains *********
C91   1    0.068016    0.105428    0.361977    11.00000    0.18304
C92   1    0.126062    0.143575    0.430375    11.00000    0.24751
C93   1    0.288001    0.146790    0.463574    11.00000    0.37112
C94   1    0.322156    0.224118    0.556801    11.00000    0.14358
C95   1   -0.076289    0.168032    0.424906    11.00000    0.07870    0.10724 =
         0.10513    0.06651    0.02613    0.03641
AFIX  23
H95A  2   -0.104936    0.109379    0.424213    11.00000   -1.20000
H95B  2   -0.142171    0.183338    0.396007    11.00000   -1.20000
AFIX   0

C96   1   -0.039118    0.211420    0.504313    11.00000    0.11435    0.14716 =
         0.09464    0.06610    0.01164   -0.00068
AFIX  23
H96A  2   -0.011881    0.270087    0.504834    11.00000   -1.20000
H96B  2    0.027860    0.196963    0.532894    11.00000   -1.20000
AFIX   0
C97   1   -0.137362    0.191389    0.542210    11.00000    0.13339    0.11080 =
         0.12060    0.05843    0.04860    0.03851
AFIX  23
H97A  2   -0.166018    0.132867    0.542185    11.00000   -1.20000
H97B  2   -0.203877    0.207718    0.515757    11.00000   -1.20000
AFIX   0
C98   1   -0.084993    0.239049    0.624562    11.00000    0.19317    0.13375 =
         0.12305    0.05602    0.04266    0.01958
AFIX 137
H98A  2   -0.134631    0.214234    0.655092    11.00000   -1.50000
H98B  2   -0.082663    0.295058    0.624958    11.00000   -1.50000
H98C  2   -0.005325    0.237307    0.644521    11.00000   -1.50000
AFIX   0
C91B  1    0.388938    1.167280   -0.094067    11.00000    0.37580    0.23804 =
         0.19421    0.15943    0.17593    0.22200
PART 1
C92B  1    0.356900    1.134454   -0.154834    21.00000    0.10272    0.22384 =
         0.18585    0.09419    0.04706    0.00126
C93B  1    0.460695    1.141409   -0.206706    21.00000    0.13137    0.23682 =
         0.16462    0.08177    0.05761    0.02256
C94B  1    0.370375    1.073394   -0.292418    21.00000    0.18614    0.22911 =
         0.07806    0.08359    0.06503    0.13801
PART 2
C93D  1    0.542699    1.255627   -0.073779   -21.00000    0.06901
C94D  1    0.522399    1.314884   -0.123142   -21.00000    0.02740
C92D  1    0.493489    1.178364   -0.102421   -21.00000    0.04914
PART 0
C95B  1    0.238431    1.195139   -0.048689    11.00000    0.20520    0.16353 =
         0.12684    0.08487    0.07807    0.09162
AFIX  23
H95C  2    0.282206    1.247771   -0.058647    11.00000   -1.20000
H95D  2    0.232165    1.203704    0.002509    11.00000   -1.20000
AFIX   0
C96B  1    0.105720    1.165261   -0.105408    11.00000    0.20382    0.18188 =
         0.18635    0.11934    0.06807    0.09090
AFIX  23
H96C  2    0.057992    1.119158   -0.088059    11.00000   -1.20000
H96D  2    0.072130    1.209242   -0.100004    11.00000   -1.20000
AFIX   0
C97B  1    0.087515    1.139193   -0.191235    11.00000    0.16804    0.21222 =
         0.19374    0.05162    0.01985    0.02180
AFIX  23
H97C  2    0.131662    1.101199   -0.195527    11.00000   -1.20000
H97D  2    0.127131    1.187759   -0.209292    11.00000   -1.20000
AFIX   0
C98B  1   -0.043260    1.098046   -0.250356    11.00000    0.18062    0.23979 =
         0.30046    0.16178   -0.05430    0.02055
AFIX 137
H98D  2   -0.041974    1.053638   -0.284890    11.00000   -1.50000
H98E  2   -0.064515    1.138440   -0.277967    11.00000   -1.50000
H98F  2   -0.101138    1.077567   -0.223403    11.00000   -1.50000
AFIX   0
REM ******************** Molecule 2*******************************
REM ************ N ethynyl side C ****************************
C1C   1    0.562410    1.075289    0.538881    11.00000    0.19091    0.04959 =
         0.05066   -0.02685    0.03810   -0.05057
AFIX  43
H1C   2    0.605615    1.127833    0.565780    11.00000   -1.20000
AFIX   0

C2C   1    0.551462    1.013439    0.576787    11.00000    0.20780    0.04643 =
         0.05086   -0.01680    0.01725   -0.04392
C3C   1    0.486027    0.933053    0.537867    11.00000    0.21872    0.05091 =
         0.03480   -0.01422   -0.00138   -0.06148
C4C   1    0.473034    0.864204    0.571076    11.00000    0.15834    0.07430 =
         0.03423   -0.01794    0.00685   -0.03581
C5C   1    0.461336    0.802121    0.598186    11.00000    0.12504    0.05119 =
         0.03785   -0.00958    0.01318   -0.02904
C6C   1    0.441085    0.734571    0.631361    11.00000    0.10054    0.05583 =
         0.03595   -0.02301    0.01013   -0.01346
C7C   1    0.503349    0.680583    0.628286    11.00000    0.06556    0.08153 =
         0.05013   -0.03050    0.01490   -0.00563
AFIX  43
H7C   2    0.562537    0.690093    0.603049    11.00000   -1.20000
AFIX   0
C8C   1    0.479568    0.612974    0.661824    11.00000    0.06253    0.06145 =
         0.06941   -0.01288    0.01097    0.00866
AFIX  43
H8C   2    0.524097    0.577661    0.659254    11.00000   -1.20000
AFIX   0
C9C   1    0.394294    0.595036    0.698574    11.00000    0.05916    0.05626 =
         0.06391    0.00182    0.00368    0.01071
C10C  1    0.330811    0.649786    0.701909    11.00000    0.06132    0.06270 =
         0.06679    0.01090    0.01630    0.00888
AFIX  43
H10C  2    0.271628    0.640254    0.727151    11.00000   -1.20000
AFIX   0
C21C  1    0.354638    0.716619    0.668730    11.00000    0.08505    0.06300 =
         0.04955    0.00432    0.01632    0.02027
AFIX  43
H21C  2    0.310375    0.752102    0.671347    11.00000   -1.20000
AFIX   0
N9C   3    0.368692    0.528263    0.731395    11.00000    0.10069    0.06815 =
         0.10924    0.02200    0.01608    0.02820
REM ************ Side Chain side C ****************************
C11C  1    0.615781    1.030419    0.657397    11.00000    0.17541    0.04428 =
         0.04304   -0.02367    0.01378   -0.03216
O11C  4    0.693720    1.093615    0.685137    11.00000    0.19871    0.07457 =
         0.05512   -0.00941    0.01418   -0.02772
C12C  1    0.634072    0.992264    0.772616    11.00000    0.10453    0.06225 =
         0.03672   -0.01559    0.00609   -0.01012
AFIX  23
H12E  2    0.720356    1.016912    0.784869    11.00000   -1.20000
H12F  2    0.601923    1.030167    0.795624    11.00000   -1.20000
AFIX   0

O12C  4    0.582813    0.974668    0.692194    11.00000    0.09738    0.06325 =
         0.03706   -0.01689    0.00445   -0.01228
C13C  1    0.604260    0.916432    0.799944    11.00000    0.07190    0.05234 =
         0.03443   -0.01424    0.00107   -0.00463
C14C  1    0.662202    0.860931    0.791247    11.00000    0.05736    0.07409 =
         0.04668   -0.02519    0.00841   -0.01155
F14C  5    0.743436    0.874533    0.754542    11.00000    0.08008    0.11837 =
         0.09292   -0.02890    0.03852   -0.00174
C15C  1    0.638110    0.789921    0.818875    11.00000    0.04799    0.05913 =
         0.06198   -0.02512    0.00326    0.00753
F15C  5    0.692748    0.737455    0.810862    11.00000    0.07610    0.10812 =
         0.10961   -0.03757    0.00101    0.03858
C16C  1    0.553298    0.772421    0.856978    11.00000    0.05002    0.05780 =
         0.05812   -0.00370   -0.00157    0.00725
F16C  5    0.526789    0.704443    0.885136    11.00000    0.08979    0.06895 =
         0.09073    0.00996    0.00025    0.01863
C17C  1    0.498655    0.826533    0.865835    11.00000    0.05983    0.06518 =
         0.05232    0.00170    0.00533    0.01382
F17C  5    0.413128    0.811000    0.902557    11.00000    0.07522    0.10116 =
         0.09286    0.01930    0.03155    0.03405
C18C  1    0.522033    0.897268    0.836459    11.00000    0.05340    0.06012 =
         0.04903   -0.01053    0.00129    0.00564
F18C  5    0.464814    0.949425    0.847406    11.00000    0.10035    0.08001 =
         0.06954   -0.00674    0.00200    0.03946
REM ****** N butyl chains ***
C91C  1    0.440275    0.472333    0.734586    11.00000    0.12387
C92C  1    0.579423    0.512013    0.777159    11.00000    0.22391
C93C  1    0.590095    0.528513    0.861644    11.00000    0.19962
C94C  1    0.683194    0.555618    0.893232    11.00000    0.14183
C95C  1    0.227916    0.475842    0.742284    11.00000    0.22888
C96C  1    0.295657    0.523223    0.797191    11.00000    0.17881
C97C  1    0.192571    0.520591    0.871239    11.00000    0.25772
C98C  1    0.303001    0.609732    0.954588    11.00000    0.24522
HKLF 4


REM  SS01 in P-1
REM R1 =  0.2346 for    6470 Fo > 4sig(Fo)  and  0.3115 for all   11878 data
REM    901 parameters refined using     61 restraints

END

WGHT      0.2000      0.0000

REM Highest difference peak  2.446,  deepest hole -0.601,  1-sigma level  0.188
Q1    1   0.2605  0.0567  0.5512  11.00000  0.05    2.45
Q2    1   0.5940  1.3884 -0.1126  11.00000  0.05    2.26
Q3    1   0.2768  0.2429  0.6935  11.00000  0.05    1.85
Q4    1   0.2530  0.1894  0.6664  11.00000  0.05    1.62
Q5    1   0.6154  0.5785  1.0279  11.00000  0.05    1.56
Q6    1   0.2093  1.0890 -0.3735  11.00000  0.05    1.32
Q7    1   0.5821  0.5049  1.0003  11.00000  0.05    1.29
Q8    1   0.1672  0.5800  0.9678  11.00000  0.05    1.20
Q9    1   0.5368  1.4266 -0.0378  11.00000  0.05    1.09
Q10   1   0.4101  0.4068  0.6998  11.00000  0.05    1.07
Q11   1   0.2860  0.5540  0.8468  11.00000  0.05    1.01
Q12   1   0.0378  1.2636 -0.1825  11.00000  0.05    0.88
Q13   1   0.3219  0.2663  0.6477  11.00000  0.05    0.87
Q14   1   0.5210  1.0958 -0.3040  11.00000  0.05    0.82
Q15   1   0.0986  1.2850 -0.1717  11.00000  0.05    0.80
Q16   1   0.0746  0.0689  0.3510  11.00000  0.05    0.79
Q17   1   0.3300  0.3425  0.7018  11.00000  0.05    0.78
Q18   1   0.3621  1.0419 -0.3001  11.00000  0.05    0.78
Q19   1   0.1780  0.5008  0.7653  11.00000  0.05    0.77
Q20   1   0.2159  0.0327  0.4876  11.00000  0.05    0.77
;
_shelx_res_checksum              14556

_exptl_crystal_recrystallization_method 
'Re-crystallisation from solvent: Diffusion of hexanes into a solution of chloroform'
_exptl_crystal_preparation       Luminescent
